# Supplementary material for: Crystal structure of N-[(naphthalen-1-yl)carbamo­thio­yl]cyclo­hexa­necarboxamide
Source: Acta Crystallogr E Crystallogr Commun. 2015 Jun 27;71(Pt 7):o508–9. doi: 10.1107/S2056989015011950 (PMC4518972; doi:10.1107/S2056989015011950)
Supplement: Supplementary file 1 [file e-71-0o508-sup1.cif]

##############################################################################
#                                                                            #
# This CIF contains the data in a paper accepted for publication in          #
# Acta Crystallographica Section E. It conforms to the requirements of       #
# Notes for Authors for Acta Crystallographica Section E, and has been       #
# peer reviewed under the auspices of the IUCr Commission on Journals.       #
#                                                                            #
# Full details of the Crystallographic Information File format               #
# are given in the paper "The Crystallographic Information File (CIF):       #
# a New Standard Archive File for Crystallography" by S. R. Hall, F. H.      #
# Allen and I. D. Brown [Acta Cryst. (1991), A47, 655-685].                  #
#                                                                            #
# The current version of the core CIF dictionary is obtainable from          #
# ftp://ftp.iucr.org/pub/cif_core.dic.                                       #
#                                                                            #
# Software is freely available for graphical display of the structure(s)     #
# in this CIF. For information consult the CIF software page                 #
# http://www.iucr.org/resources/cif/software.                                #
#                                                                            #
# This file may be used for bona fide research purposes within the           #
# scientific community so long as proper attribution is given to the journal # 
# article from which it was obtained.                                        #
#                                                                            #
##############################################################################
data_global
_audit_creation_method     SHELXL-97
_journal_date_recd_electronic     2015-06-14
_journal_date_accepted     2015-06-22
_journal_name_full     'Acta Crystallographica, Section E'
_journal_year     2015
_journal_volume     71
_journal_issue      7
_journal_page_first     o508
_journal_page_last     o509
_journal_paper_category     HO
_journal_paper_doi     10.1107/S2056989015011950
_journal_coeditor_code     HB7448
_publ_contact_author_name     'A. Subbiah Pandi'
_publ_contact_author_address
;
  Department of Physics
  Presidency College
  Chennai- 600 005
  India
;
_publ_contact_author_email     'aspandian59@gmail.com'
_publ_contact_author_fax     '044 091 2854 4894'
_publ_contact_author_phone     '044 091 24471061'
_publ_section_title
;
Crystal structure of
<i>N</i>-[(naphthalen-1-yl)carbamothioyl]cyclohexanecarboxamide
;
loop_
    _publ_author_name
    _publ_author_address
    'G. Vimala'
;
 Department of Physics
 Presidency College (Autonomous)
 Chennai 600 005
 India
;
    'J. Haribabu'
;
 Department of Chemistry
 National Institute of Technology
 Trichy 620 015
 India
;
    'S. Aishwarya'
;
 Department of Chemistry
 National Institute of Technology
 Trichy 620 015
 India
;
    'R. Karvembu'
;
 Department of Chemistry
 National Institute of Technology
 Trichy 620 015
 India
;
    'A. SubbiahPandi'
;
 Department of Physics
 Presidency College (Autonomous)
 Chennai 600 005
 India
;
data_I
_audit_creation_method     SHELXL-97
_chemical_name_systematic
;
<i>N</i>-[(Naphthalen-1-yl)carbamothioyl]cyclohexanecarboxamide
;
_chemical_name_common     ?
_chemical_formula_moiety     'C18 H20 N2 O S'
_chemical_formula_sum     'C18 H20 N2 O S'
_chemical_formula_iupac     'C18 H20 N2 O S'
_chemical_formula_weight     312.42
_chemical_melting_point     ?
_symmetry_cell_setting     triclinic
_symmetry_space_group_name_H-M     'P -1'
_symmetry_space_group_name_Hall     '-P 1 '
loop_
    _symmetry_equiv_pos_as_xyz
    'x, y, z'
    '-x, -y, -z'
_cell_length_a     7.0464(5)
_cell_length_b     11.0379(5)
_cell_length_c     12.4151(8)
_cell_angle_alpha     110.873(3)
_cell_angle_beta     100.660(3)
_cell_angle_gamma     104.022(3)
_cell_volume     835.24(9)
_cell_formula_units_Z     2
_cell_measurement_reflns_used     1930
_cell_measurement_theta_min     2.10
_cell_measurement_theta_max     25.00
_cell_measurement_temperature     293(2)
_exptl_crystal_description     block
_exptl_crystal_colour     white
_exptl_crystal_size_max     0.35
_exptl_crystal_size_mid     0.30
_exptl_crystal_size_min     0.25
_exptl_crystal_density_diffrn     1.242
_exptl_crystal_density_meas     ?
_exptl_crystal_density_method     'not measured'
_exptl_crystal_F_000     332
_exptl_absorpt_coefficient_mu     0.197
_exptl_absorpt_correction_type     multi-scan
_exptl_absorpt_process_details
;
(SADABS; Bruker, 2004)
;
_exptl_absorpt_correction_T_min     0.9342
_exptl_absorpt_correction_T_max     0.9524
_exptl_special_details     ?
_diffrn_ambient_temperature     293(2)
_diffrn_radiation_type     MoK\a
_diffrn_radiation_wavelength     0.71073
_diffrn_radiation_source     'fine-focus sealed tube'
_diffrn_radiation_monochromator     graphite
_diffrn_measurement_device_type     'Bruker APEXII CCD'
_diffrn_measurement_method     '\w and \f scan'
_diffrn_detector_area_resol_mean     ?
_diffrn_reflns_number     14064
_diffrn_reflns_av_R_equivalents     0.0307
_diffrn_reflns_av_sigmaI/netI     0.0285
_diffrn_reflns_theta_min     2.10
_diffrn_reflns_theta_max     25.00
_diffrn_reflns_theta_full     25.00
_diffrn_measured_fraction_theta_max     0.999
_diffrn_measured_fraction_theta_full     0.999
_diffrn_reflns_limit_h_min     -8
_diffrn_reflns_limit_h_max     8
_diffrn_reflns_limit_k_min     -13
_diffrn_reflns_limit_k_max     13
_diffrn_reflns_limit_l_min     -14
_diffrn_reflns_limit_l_max     14
_diffrn_standards_number     ?
_diffrn_standards_interval_count     ?
_diffrn_standards_interval_time     ?
_diffrn_standards_decay_%     ?
_refine_special_details
;
Refinement of <i>F</i>^2^ against ALL reflections. The weighted <i>R</i>-factor
<i>wR</i> and goodness of fit <i>S</i> are based on <i>F</i>^2^, conventional
<i>R</i>-factors <i>R</i> are based on <i>F</i>, with <i>F</i> set to zero for
negative <i>F</i>^2^. The threshold expression of <i>F</i>^2^ >
\s(<i>F</i>^2^) is used only for calculating <i>R</i>-factors(gt) <i>etc</i>.
and is not relevant to the choice of reflections for refinement.
<i>R</i>-factors based on <i>F</i>^2^ are statistically about twice as large
as those based on <i>F</i>, and <i>R</i>- factors based on ALL data will be
even larger.
;
_reflns_number_total     2945
_reflns_number_gt     1930
_reflns_threshold_expression     I>2\s(I)
_refine_ls_structure_factor_coef     Fsqd
_refine_ls_matrix_type     full
_refine_ls_R_factor_all     0.1033
_refine_ls_R_factor_gt     0.0676
_refine_ls_wR_factor_gt     0.1769
_refine_ls_wR_factor_ref     0.2194
_refine_ls_goodness_of_fit_ref     1.048
_refine_ls_restrained_S_all     1.001
_refine_ls_number_reflns     2945
_refine_ls_number_parameters     404
_refine_ls_number_restraints     1056
_refine_ls_hydrogen_treatment     mixed
_refine_ls_weighting_scheme     calc
_refine_ls_weighting_details
         'calc w=1/[\s^2^(Fo^2^)+(0.0972P)^2^+1.1049P] where P=(Fo^2^+2Fc^2^)/3'
_atom_sites_solution_hydrogens     geom
_atom_sites_solution_primary     direct
_atom_sites_solution_secondary     difmap
_refine_ls_shift/su_max     0.053
_refine_ls_shift/su_mean     0.008
_refine_diff_density_max     0.868
_refine_diff_density_min     -0.252
_refine_ls_extinction_method     none
_refine_ls_extinction_coef     ?
loop_
    _atom_type_symbol
    _atom_type_description
    _atom_type_scat_dispersion_real
    _atom_type_scat_dispersion_imag
    _atom_type_scat_source
    'C' 'C' 0.0033 0.0016
                         'International Tables Vol C Tables 4.2.6.8 and 6.1.1.4'
    'H' 'H' 0.0000 0.0000
                         'International Tables Vol C Tables 4.2.6.8 and 6.1.1.4'
    'N' 'N' 0.0061 0.0033
                         'International Tables Vol C Tables 4.2.6.8 and 6.1.1.4'
    'O' 'O' 0.0106 0.0060
                         'International Tables Vol C Tables 4.2.6.8 and 6.1.1.4'
    'S' 'S' 0.1246 0.1234
                         'International Tables Vol C Tables 4.2.6.8 and 6.1.1.4'
_computing_data_collection
;
APEX2 (Bruker, 2004)
;
_computing_cell_refinement
;
SAINT (Bruker, 2004)
;
_computing_data_reduction
;
SAINT (Bruker, 2004)
;
_computing_structure_solution
;
SHELXS97 (Sheldrick, 2008)
;
_computing_structure_refinement
;
SHELXL97 (Sheldrick, 2008)
;
_computing_molecular_graphics
;
ORTEP-3 for Windows (Farrugia, 2012)
;
_computing_publication_material
;
PLATON (Spek, 2009)
;
loop_
    _atom_site_type_symbol
    _atom_site_label
    _atom_site_fract_x
    _atom_site_fract_y
    _atom_site_fract_z
    _atom_site_U_iso_or_equiv
    _atom_site_adp_type
    _atom_site_calc_flag
    _atom_site_refinement_flags
    _atom_site_occupancy
    _atom_site_symmetry_multiplicity
    _atom_site_disorder_assembly
    _atom_site_disorder_group
    C C1 1.4139(12) 0.4829(15) 0.6995(10) 0.072(3) Uani d PDU 0.630(11) 1 A 1
    C C2 1.5803(14) 0.5008(15) 0.6610(8) 0.058(2) Uani d PDU 0.630(11) 1 A 1
    H H2 1.5690 0.4550 0.5798 0.069 Uiso calc PR 0.630(11) 1 A 1
    C C3 1.7732(13) 0.5902(11) 0.7454(8) 0.064(2) Uani d PDU 0.630(11) 1 A 1
    H H3 1.8908 0.6065 0.7214 0.076 Uiso calc PR 0.630(11) 1 A 1
    C C4 1.7793(14) 0.6525(12) 0.8658(8) 0.065(2) Uani d PDU 0.630(11) 1 A 1
    H H4 1.9016 0.7111 0.9257 0.078 Uiso calc PR 0.630(11) 1 A 1
    C C5 1.5918(13) 0.6230(12) 0.8936(7) 0.0446(17) Uani d PDU 0.630(11) 1 A 1
    C C6 1.5952(14) 0.6835(11) 1.0116(8) 0.062(2) Uani d PDU 0.630(11) 1 A 1
    H H6 1.7193 0.7418 1.0700 0.075 Uiso calc PR 0.630(11) 1 A 1
    C C7 1.4217(16) 0.6606(16) 1.0460(8) 0.082(3) Uani d PDU 0.630(11) 1 A 1
    H H7 1.4294 0.7032 1.1270 0.099 Uiso calc PR 0.630(11) 1 A 1
    C C8 1.2357(16) 0.5753(16) 0.9622(9) 0.076(3) Uani d PDU 0.630(11) 1 A 1
    H H8 1.1199 0.5574 0.9875 0.091 Uiso calc PR 0.630(11) 1 A 1
    C C9 1.2189(15) 0.5164(15) 0.8419(8) 0.062(2) Uani d PDU 0.630(11) 1 A 1
    H H9 1.0919 0.4657 0.7838 0.074 Uiso calc PR 0.630(11) 1 A 1
    C C10 1.4035(19) 0.536(2) 0.8090(10) 0.063(3) Uani d PDU 0.630(11) 1 A 1
    C C11 1.1480(17) 0.2490(13) 0.5594(10) 0.042(2) Uani d PDU 0.630(11) 1 A 1
    C C12 0.839(2) 0.2236(13) 0.4017(11) 0.042(3) Uani d PDU 0.630(11) 1 A 1
    C C13 0.643(2) 0.113(2) 0.3153(11) 0.052(3) Uani d PDU 0.630(11) 1 A 1
    H H13 0.6743 0.0287 0.2776 0.062 Uiso calc PR 0.630(11) 1 A 1
    C C14 0.4915(15) 0.0832(11) 0.3824(10) 0.067(2) Uani d PDU 0.630(11) 1 A 1
    H H14A 0.4669 0.1674 0.4258 0.080 Uiso calc PR 0.630(11) 1 A 1
    H H14B 0.5514 0.0538 0.4413 0.080 Uiso calc PR 0.630(11) 1 A 1
    C C15 0.2882(18) -0.0269(11) 0.2994(11) 0.084(3) Uani d PDU 0.630(11) 1 A 1
    H H15A 0.1929 -0.0367 0.3455 0.101 Uiso calc PR 0.630(11) 1 A 1
    H H15B 0.3083 -0.1146 0.2629 0.101 Uiso calc PR 0.630(11) 1 A 1
    C C16 0.2014(19) 0.0145(14) 0.2016(11) 0.088(3) Uani d PDU 0.630(11) 1 A 1
    H H16A 0.0733 -0.0568 0.1475 0.106 Uiso calc PR 0.630(11) 1 A 1
    H H16B 0.1720 0.0986 0.2389 0.106 Uiso calc PR 0.630(11) 1 A 1
    C C17 0.3457(16) 0.0371(10) 0.1289(11) 0.074(3) Uani d PDU 0.630(11) 1 A 1
    H H17A 0.2864 0.0664 0.0697 0.088 Uiso calc PR 0.630(11) 1 A 1
    H H17B 0.3691 -0.0479 0.0865 0.088 Uiso calc PR 0.630(11) 1 A 1
    C C18 0.5478(15) 0.1477(9) 0.2156(9) 0.059(3) Uani d PDU 0.630(11) 1 A 1
    H H18A 0.6436 0.1599 0.1703 0.071 Uiso calc PR 0.630(11) 1 A 1
    H H18B 0.5240 0.2342 0.2514 0.071 Uiso calc PR 0.630(11) 1 A 1
    S S1 1.2576(18) 0.1673(11) 0.6264(10) 0.0567(16) Uani d PDU 0.630(11) 1 A 1
    N N1 0.938(2) 0.1781(12) 0.4817(12) 0.044(3) Uani d PDU 0.630(11) 1 A 1
    N N2 1.2224(9) 0.3819(7) 0.5845(5) 0.0416(16) Uani d PDU 0.630(11) 1 A 1
    O O1 0.886(2) 0.3438(12) 0.4191(12) 0.055(3) Uani d PDU 0.630(11) 1 A 1
    C C1' 1.4044(16) 0.4630(19) 0.6642(11) 0.032(3) Uani d PDU 0.370(11) 1 A 2
    C C2' 1.574(2) 0.480(3) 0.6233(13) 0.063(4) Uani d PDU 0.370(11) 1 A 2
    H H2' 1.5553 0.4330 0.5412 0.076 Uiso calc PR 0.370(11) 1 A 2
    C C3' 1.7640(19) 0.5594(19) 0.6957(14) 0.060(4) Uani d PDU 0.370(11) 1 A 2
    H H3' 1.8726 0.5649 0.6630 0.072 Uiso calc PR 0.370(11) 1 A 2
    C C4' 1.802(2) 0.635(2) 0.8205(14) 0.070(4) Uani d PDU 0.370(11) 1 A 2
    H H4' 1.9328 0.6931 0.8711 0.084 Uiso calc PR 0.370(11) 1 A 2
    C C5' 1.632(3) 0.618(3) 0.8638(14) 0.067(4) Uani d PDU 0.370(11) 1 A 2
    C C6' 1.656(3) 0.682(3) 0.9838(16) 0.097(5) Uani d PDU 0.370(11) 1 A 2
    H H6' 1.7861 0.7371 1.0373 0.117 Uiso calc PR 0.370(11) 1 A 2
    C C7' 1.489(3) 0.666(3) 1.0264(14) 0.077(5) Uani d PDU 0.370(11) 1 A 2
    H H7' 1.5100 0.7078 1.1092 0.092 Uiso calc PR 0.370(11) 1 A 2
    C C8' 1.298(3) 0.593(3) 0.9538(14) 0.070(4) Uani d PDU 0.370(11) 1 A 2
    H H8' 1.1874 0.5978 0.9844 0.084 Uiso calc PR 0.370(11) 1 A 2
    C C9' 1.261(3) 0.507(3) 0.8293(12) 0.076(5) Uani d PDU 0.370(11) 1 A 2
    H H9' 1.1367 0.4381 0.7805 0.091 Uiso calc PR 0.370(11) 1 A 2
    C C10' 1.434(2) 0.536(3) 0.7873(12) 0.037(3) Uani d PDU 0.370(11) 1 A 2
    C C11' 1.100(3) 0.253(2) 0.5789(19) 0.049(4) Uani d PDU 0.370(11) 1 A 2
    C C12' 0.809(3) 0.221(2) 0.424(2) 0.042(4) Uani d PDU 0.370(11) 1 A 2
    C C13' 0.629(3) 0.110(4) 0.3220(19) 0.051(4) Uani d PDU 0.370(11) 1 A 2
    H H13' 0.6531 0.0227 0.3069 0.061 Uiso calc PR 0.370(11) 1 A 2
    C C14' 0.444(3) 0.103(3) 0.364(2) 0.096(5) Uani d PDU 0.370(11) 1 A 2
    H H14C 0.4248 0.1923 0.3884 0.116 Uiso calc PR 0.370(11) 1 A 2
    H H14D 0.4647 0.0828 0.4344 0.116 Uiso calc PR 0.370(11) 1 A 2
    C C15' 0.256(4) -0.005(3) 0.2673(18) 0.102(6) Uani d PDU 0.370(11) 1 A 2
    H H15C 0.2702 -0.0944 0.2488 0.123 Uiso calc PR 0.370(11) 1 A 2
    H H15D 0.1378 -0.0039 0.2970 0.123 Uiso calc PR 0.370(11) 1 A 2
    C C16' 0.219(3) 0.017(2) 0.1542(17) 0.081(5) Uani d PDU 0.370(11) 1 A 2
    H H16C 0.1000 -0.0564 0.0919 0.098 Uiso calc PR 0.370(11) 1 A 2
    H H16D 0.1951 0.1042 0.1694 0.098 Uiso calc PR 0.370(11) 1 A 2
    C C17' 0.408(3) 0.018(2) 0.116(2) 0.090(6) Uani d PDU 0.370(11) 1 A 2
    H H17C 0.3886 0.0311 0.0420 0.108 Uiso calc PR 0.370(11) 1 A 2
    H H17D 0.4230 -0.0711 0.0981 0.108 Uiso calc PR 0.370(11) 1 A 2
    C C18' 0.602(3) 0.126(2) 0.2064(17) 0.083(5) Uani d PDU 0.370(11) 1 A 2
    H H18C 0.7176 0.1164 0.1762 0.099 Uiso calc PR 0.370(11) 1 A 2
    H H18D 0.5957 0.2172 0.2197 0.099 Uiso calc PR 0.370(11) 1 A 2
    S S1' 1.222(3) 0.1767(19) 0.6457(17) 0.065(4) Uani d PDU 0.370(11) 1 A 2
    N N2' 1.1590(19) 0.3881(14) 0.6219(11) 0.083(4) Uani d PDU 0.370(11) 1 A 2
    N N1' 0.972(3) 0.176(2) 0.461(2) 0.036(4) Uani d PDU 0.370(11) 1 A 2
    O O1' 0.838(4) 0.341(2) 0.448(2) 0.057(4) Uani d PDU 0.370(11) 1 A 2
    H H1A 0.918(6) 0.0899(17) 0.454(4) 0.069 Uiso d D 1 1 . .
    H H2A 1.129(5) 0.415(4) 0.560(3) 0.069 Uiso d D 1 1 . .
loop_
    _atom_site_aniso_label
    _atom_site_aniso_U_11
    _atom_site_aniso_U_22
    _atom_site_aniso_U_33
    _atom_site_aniso_U_12
    _atom_site_aniso_U_13
    _atom_site_aniso_U_23
    C1 0.079(5) 0.052(5) 0.075(7) 0.020(4) -0.001(5) 0.030(6)
    C2 0.071(4) 0.050(5) 0.046(5) 0.024(3) 0.007(4) 0.017(4)
    C3 0.072(4) 0.066(6) 0.051(6) 0.026(4) 0.016(4) 0.021(5)
    C4 0.054(4) 0.058(5) 0.075(5) 0.014(3) -0.001(4) 0.034(5)
    C5 0.052(4) 0.031(3) 0.039(4) 0.011(3) -0.008(3) 0.013(3)
    C6 0.070(5) 0.057(4) 0.070(4) 0.028(5) 0.022(4) 0.033(4)
    C7 0.104(7) 0.077(5) 0.068(5) 0.042(6) 0.022(5) 0.027(4)
    C8 0.084(6) 0.081(6) 0.080(5) 0.037(5) 0.036(4) 0.043(4)
    C9 0.064(5) 0.056(4) 0.066(4) 0.035(4) 0.004(3) 0.024(3)
    C10 0.074(5) 0.051(4) 0.063(5) 0.017(4) 0.005(4) 0.032(4)
    C11 0.047(5) 0.037(3) 0.035(4) 0.011(3) 0.006(3) 0.012(3)
    C12 0.053(5) 0.037(3) 0.032(4) 0.008(3) 0.007(3) 0.017(3)
    C13 0.058(4) 0.036(4) 0.053(4) 0.009(4) -0.001(4) 0.022(3)
    C14 0.058(5) 0.069(4) 0.070(5) 0.021(3) 0.011(4) 0.031(3)
    C15 0.066(5) 0.082(5) 0.099(6) 0.007(4) 0.013(5) 0.049(4)
    C16 0.063(5) 0.092(5) 0.089(7) 0.005(4) -0.012(5) 0.046(5)
    C17 0.072(6) 0.056(4) 0.070(5) 0.018(4) -0.013(5) 0.020(4)
    C18 0.066(5) 0.050(4) 0.055(4) 0.016(3) -0.009(3) 0.031(3)
    S1 0.069(3) 0.035(2) 0.054(3) 0.0193(14) -0.0060(17) 0.017(2)
    N1 0.056(5) 0.031(3) 0.036(5) 0.009(3) -0.001(4) 0.013(3)
    N2 0.047(3) 0.033(3) 0.038(3) 0.013(2) 0.001(2) 0.014(2)
    O1 0.060(6) 0.036(3) 0.059(6) 0.002(3) -0.004(3) 0.028(3)
    C1' 0.049(5) 0.025(5) 0.015(4) 0.012(4) -0.004(3) 0.007(4)
    C2' 0.085(6) 0.051(7) 0.041(7) 0.021(5) 0.001(5) 0.014(6)
    C3' 0.053(6) 0.057(7) 0.063(8) 0.018(5) 0.010(6) 0.020(7)
    C4' 0.080(7) 0.060(7) 0.057(9) 0.026(6) 0.004(7) 0.018(8)
    C5' 0.076(7) 0.051(5) 0.060(7) 0.019(6) 0.001(6) 0.020(6)
    C6' 0.103(9) 0.075(7) 0.090(8) 0.025(8) -0.001(7) 0.027(7)
    C7' 0.084(10) 0.075(7) 0.080(7) 0.032(9) 0.027(7) 0.038(6)
    C8' 0.079(8) 0.074(7) 0.063(6) 0.028(7) 0.030(6) 0.030(5)
    C9' 0.058(7) 0.055(6) 0.112(7) 0.018(7) 0.004(6) 0.044(6)
    C10' 0.049(5) 0.022(4) 0.025(5) 0.007(4) -0.011(4) 0.006(5)
    C11' 0.056(7) 0.032(5) 0.050(7) 0.023(5) -0.002(6) 0.011(5)
    C12' 0.053(6) 0.033(5) 0.040(7) 0.008(5) 0.007(5) 0.022(5)
    C13' 0.053(6) 0.041(6) 0.052(6) 0.010(6) -0.003(6) 0.024(5)
    C14' 0.073(8) 0.101(8) 0.084(7) 0.009(7) 0.012(6) 0.024(7)
    C15' 0.079(8) 0.104(8) 0.100(9) -0.005(7) 0.013(7) 0.047(7)
    C16' 0.069(7) 0.072(6) 0.082(9) 0.011(6) -0.005(8) 0.031(7)
    C17' 0.074(8) 0.082(8) 0.074(7) 0.019(7) -0.011(7) 0.008(6)
    C18' 0.064(8) 0.083(8) 0.066(7) 0.014(6) -0.001(6) 0.010(6)
    S1' 0.074(7) 0.033(2) 0.060(6) 0.020(3) -0.016(4) 0.006(3)
    N2' 0.097(7) 0.040(5) 0.065(7) 0.020(6) -0.041(5) 0.006(5)
    N1' 0.045(6) 0.028(4) 0.031(6) 0.011(4) 0.009(4) 0.009(4)
    O1' 0.061(10) 0.041(5) 0.058(9) 0.007(6) -0.003(6) 0.025(5)
_geom_special_details
;
All e.s.d.'s (except the e.s.d. in the dihedral angle between two l.s. planes)
are estimated using the full covariance matrix. The cell e.s.d.'s are taken
into account individually in the estimation of e.s.d.'s in distances, angles
and torsion angles; correlations between e.s.d.'s in cell parameters are only
used when they are defined by crystal symmetry. An approximate (isotropic)
treatment of cell e.s.d.'s is used for estimating e.s.d.'s involving l.s.
planes.
;
loop_
    _geom_bond_atom_site_label_1
    _geom_bond_atom_site_label_2
    _geom_bond_site_symmetry_2
    _geom_bond_distance
    _geom_bond_publ_flag
    C1 C10 . 1.298(10) ?
    C1 C2 . 1.344(9) ?
    C1 N2 . 1.589(8) ?
    C2 C3 . 1.416(9) ?
    C2 H2 . 0.9300 ?
    C3 C4 . 1.392(8) ?
    C3 H3 . 0.9300 ?
    C4 C5 . 1.418(9) ?
    C4 H4 . 0.9300 ?
    C5 C6 . 1.370(9) ?
    C5 C10 . 1.392(11) ?
    C6 C7 . 1.364(9) ?
    C6 H6 . 0.9300 ?
    C7 C8 . 1.373(10) ?
    C7 H7 . 0.9300 ?
    C8 C9 . 1.369(9) ?
    C8 H8 . 0.9300 ?
    C9 C10 . 1.424(10) ?
    C9 H9 . 0.9300 ?
    C11 N2 . 1.329(14) ?
    C11 N1 . 1.451(19) ?
    C11 S1 . 1.653(6) ?
    C12 O1 . 1.214(6) ?
    C12 N1 . 1.411(9) ?
    C12 C13 . 1.502(7) ?
    C13 C18 . 1.511(10) ?
    C13 C14 . 1.512(8) ?
    C13 H13 . 0.9800 ?
    C14 C15 . 1.520(8) ?
    C14 H14A . 0.9700 ?
    C14 H14B . 0.9700 ?
    C15 C16 . 1.521(8) ?
    C15 H15A . 0.9700 ?
    C15 H15B . 0.9700 ?
    C16 C17 . 1.512(9) ?
    C16 H16A . 0.9700 ?
    C16 H16B . 0.9700 ?
    C17 C18 . 1.526(8) ?
    C17 H17A . 0.9700 ?
    C17 H17B . 0.9700 ?
    C18 H18A . 0.9700 ?
    C18 H18B . 0.9700 ?
    N1 H1A . 0.874(19) ?
    N2 H2A . 0.883(18) ?
    C1' C2' . 1.378(11) ?
    C1' C10' . 1.396(12) ?
    C1' N2' . 1.616(10) ?
    C2' C3' . 1.341(13) ?
    C2' H2' . 0.9300 ?
    C3' C4' . 1.408(11) ?
    C3' H3' . 0.9300 ?
    C4' C5' . 1.399(14) ?
    C4' H4' . 0.9300 ?
    C5' C6' . 1.359(14) ?
    C5' C10' . 1.399(15) ?
    C6' C7' . 1.378(12) ?
    C6' H6' . 0.9300 ?
    C7' C8' . 1.336(14) ?
    C7' H7' . 0.9300 ?
    C8' C9' . 1.432(13) ?
    C8' H8' . 0.9300 ?
    C9' C10' . 1.422(14) ?
    C9' H9' . 0.9300 ?
    C11' N2' . 1.31(2) ?
    C11' N1' . 1.40(3) ?
    C11' S1' . 1.652(8) ?
    C12' O1' . 1.214(8) ?
    C12' N1' . 1.413(11) ?
    C12' C13' . 1.500(9) ?
    C13' C14' . 1.490(14) ?
    C13' C18' . 1.491(13) ?
    C13' H13' . 0.9800 ?
    C14' C15' . 1.502(13) ?
    C14' H14C . 0.9700 ?
    C14' H14D . 0.9700 ?
    C15' C16' . 1.495(13) ?
    C15' H15C . 0.9700 ?
    C15' H15D . 0.9700 ?
    C16' C17' . 1.492(14) ?
    C16' H16C . 0.9700 ?
    C16' H16D . 0.9700 ?
    C17' C18' . 1.498(13) ?
    C17' H17C . 0.9700 ?
    C17' H17D . 0.9700 ?
    C18' H18C . 0.9700 ?
    C18' H18D . 0.9700 ?
    N2' H2A . 0.927(18) ?
    N1' H1A . 0.906(19) ?
loop_
    _geom_angle_atom_site_label_1
    _geom_angle_atom_site_label_2
    _geom_angle_atom_site_label_3
    _geom_angle_site_symmetry_1
    _geom_angle_site_symmetry_3
    _geom_angle
    _geom_angle_publ_flag
    C10 C1 C2 . . 128.3(8) ?
    C10 C1 N2 . . 124.4(8) ?
    C2 C1 N2 . . 107.4(7) ?
    C1 C2 C3 . . 119.2(6) ?
    C1 C2 H2 . . 120.4 ?
    C3 C2 H2 . . 120.4 ?
    C4 C3 C2 . . 117.2(6) ?
    C4 C3 H3 . . 121.4 ?
    C2 C3 H3 . . 121.4 ?
    C3 C4 C5 . . 117.5(6) ?
    C3 C4 H4 . . 121.3 ?
    C5 C4 H4 . . 121.3 ?
    C6 C5 C10 . . 117.4(6) ?
    C6 C5 C4 . . 118.2(6) ?
    C10 C5 C4 . . 124.4(6) ?
    C7 C6 C5 . . 121.9(7) ?
    C7 C6 H6 . . 119.0 ?
    C5 C6 H6 . . 119.0 ?
    C6 C7 C8 . . 120.6(6) ?
    C6 C7 H7 . . 119.7 ?
    C8 C7 H7 . . 119.7 ?
    C9 C8 C7 . . 120.7(6) ?
    C9 C8 H8 . . 119.6 ?
    C7 C8 H8 . . 119.6 ?
    C8 C9 C10 . . 117.4(7) ?
    C8 C9 H9 . . 121.3 ?
    C10 C9 H9 . . 121.3 ?
    C1 C10 C5 . . 113.4(8) ?
    C1 C10 C9 . . 124.9(9) ?
    C5 C10 C9 . . 121.6(7) ?
    N2 C11 N1 . . 115.4(9) ?
    N2 C11 S1 . . 125.6(9) ?
    N1 C11 S1 . . 118.1(10) ?
    O1 C12 N1 . . 122.6(12) ?
    O1 C12 C13 . . 125.0(14) ?
    N1 C12 C13 . . 110.6(11) ?
    C12 C13 C18 . . 112.6(11) ?
    C12 C13 C14 . . 110.4(10) ?
    C18 C13 C14 . . 110.4(11) ?
    C12 C13 H13 . . 107.7 ?
    C18 C13 H13 . . 107.8 ?
    C14 C13 H13 . . 107.7 ?
    C13 C14 C15 . . 112.9(10) ?
    C13 C14 H14A . . 109.0 ?
    C15 C14 H14A . . 109.0 ?
    C13 C14 H14B . . 109.0 ?
    C15 C14 H14B . . 109.0 ?
    H14A C14 H14B . . 107.8 ?
    C14 C15 C16 . . 109.0(8) ?
    C14 C15 H15A . . 109.9 ?
    C16 C15 H15A . . 109.9 ?
    C14 C15 H15B . . 109.9 ?
    C16 C15 H15B . . 109.9 ?
    H15A C15 H15B . . 108.3 ?
    C17 C16 C15 . . 112.9(11) ?
    C17 C16 H16A . . 109.0 ?
    C15 C16 H16A . . 109.0 ?
    C17 C16 H16B . . 109.0 ?
    C15 C16 H16B . . 109.0 ?
    H16A C16 H16B . . 107.8 ?
    C16 C17 C18 . . 108.3(9) ?
    C16 C17 H17A . . 110.0 ?
    C18 C17 H17A . . 110.0 ?
    C16 C17 H17B . . 110.0 ?
    C18 C17 H17B . . 110.0 ?
    H17A C17 H17B . . 108.4 ?
    C13 C18 C17 . . 112.9(9) ?
    C13 C18 H18A . . 109.0 ?
    C17 C18 H18A . . 109.0 ?
    C13 C18 H18B . . 109.0 ?
    C17 C18 H18B . . 109.0 ?
    H18A C18 H18B . . 107.8 ?
    C12 N1 C11 . . 124.0(12) ?
    C12 N1 H1A . . 117(3) ?
    C11 N1 H1A . . 107(3) ?
    C11 N2 C1 . . 120.8(9) ?
    C11 N2 H2A . . 113(3) ?
    C1 N2 H2A . . 119(3) ?
    C2' C1' C10' . . 117.6(9) ?
    C2' C1' N2' . . 143.7(10) ?
    C10' C1' N2' . . 98.7(8) ?
    C3' C2' C1' . . 123.4(8) ?
    C3' C2' H2' . . 118.3 ?
    C1' C2' H2' . . 118.3 ?
    C2' C3' C4' . . 121.2(8) ?
    C2' C3' H3' . . 119.4 ?
    C4' C3' H3' . . 119.4 ?
    C5' C4' C3' . . 116.1(10) ?
    C5' C4' H4' . . 122.0 ?
    C3' C4' H4' . . 121.9 ?
    C6' C5' C10' . . 117.6(11) ?
    C6' C5' C4' . . 120.2(12) ?
    C10' C5' C4' . . 122.3(10) ?
    C5' C6' C7' . . 120.2(12) ?
    C5' C6' H6' . . 119.9 ?
    C7' C6' H6' . . 119.9 ?
    C8' C7' C6' . . 122.9(9) ?
    C8' C7' H7' . . 118.6 ?
    C6' C7' H7' . . 118.5 ?
    C7' C8' C9' . . 120.3(9) ?
    C7' C8' H8' . . 119.8 ?
    C9' C8' H8' . . 119.9 ?
    C10' C9' C8' . . 113.6(10) ?
    C10' C9' H9' . . 123.2 ?
    C8' C9' H9' . . 123.2 ?
    C5' C10' C1' . . 119.3(10) ?
    C5' C10' C9' . . 123.6(10) ?
    C1' C10' C9' . . 116.6(11) ?
    N2' C11' N1' . . 118.4(15) ?
    N2' C11' S1' . . 120.8(16) ?
    N1' C11' S1' . . 118.6(18) ?
    O1' C12' N1' . . 121(2) ?
    O1' C12' C13' . . 121(2) ?
    N1' C12' C13' . . 115(2) ?
    C14' C13' C18' . . 113(2) ?
    C14' C13' C12' . . 108(2) ?
    C18' C13' C12' . . 114(2) ?
    C14' C13' H13' . . 107.2 ?
    C18' C13' H13' . . 107.2 ?
    C12' C13' H13' . . 107.2 ?
    C13' C14' C15' . . 111(2) ?
    C13' C14' H14C . . 109.3 ?
    C15' C14' H14C . . 109.3 ?
    C13' C14' H14D . . 109.4 ?
    C15' C14' H14D . . 109.3 ?
    H14C C14' H14D . . 108.0 ?
    C16' C15' C14' . . 112.4(17) ?
    C16' C15' H15C . . 109.1 ?
    C14' C15' H15C . . 109.1 ?
    C16' C15' H15D . . 109.1 ?
    C14' C15' H15D . . 109.1 ?
    H15C C15' H15D . . 107.9 ?
    C17' C16' C15' . . 106(2) ?
    C17' C16' H16C . . 110.6 ?
    C15' C16' H16C . . 110.6 ?
    C17' C16' H16D . . 110.5 ?
    C15' C16' H16D . . 110.6 ?
    H16C C16' H16D . . 108.7 ?
    C16' C17' C18' . . 115.5(19) ?
    C16' C17' H17C . . 108.4 ?
    C18' C17' H17C . . 108.4 ?
    C16' C17' H17D . . 108.4 ?
    C18' C17' H17D . . 108.4 ?
    H17C C17' H17D . . 107.5 ?
    C13' C18' C17' . . 109(2) ?
    C13' C18' H18C . . 109.9 ?
    C17' C18' H18C . . 109.9 ?
    C13' C18' H18D . . 109.9 ?
    C17' C18' H18D . . 109.9 ?
    H18C C18' H18D . . 108.3 ?
    C11' N2' C1' . . 114.4(14) ?
    C11' N2' H2A . . 110(3) ?
    C1' N2' H2A . . 96(3) ?
    C11' N1' C12' . . 117(2) ?
    C11' N1' H1A . . 106(3) ?
    C12' N1' H1A . . 108(3) ?
loop_
    _geom_torsion_atom_site_label_1
    _geom_torsion_atom_site_label_2
    _geom_torsion_atom_site_label_3
    _geom_torsion_atom_site_label_4
    _geom_torsion_site_symmetry_1
    _geom_torsion_site_symmetry_2
    _geom_torsion_site_symmetry_3
    _geom_torsion_site_symmetry_4
    _geom_torsion
    _geom_torsion_publ_flag
    C10 C1 C2 C3 . . . . -2(3) ?
    N2 C1 C2 C3 . . . . 178.3(12) ?
    C1 C2 C3 C4 . . . . 1.6(19) ?
    C2 C3 C4 C5 . . . . -0.9(17) ?
    C3 C4 C5 C6 . . . . 180.0(11) ?
    C3 C4 C5 C10 . . . . 0(2) ?
    C10 C5 C6 C7 . . . . 0(2) ?
    C4 C5 C6 C7 . . . . 180.0(14) ?
    C5 C6 C7 C8 . . . . 0(2) ?
    C6 C7 C8 C9 . . . . -3(3) ?
    C7 C8 C9 C10 . . . . 6(3) ?
    C2 C1 C10 C5 . . . . 1(3) ?
    N2 C1 C10 C5 . . . . -178.9(14) ?
    C2 C1 C10 C9 . . . . 177.1(18) ?
    N2 C1 C10 C9 . . . . -3(3) ?
    C6 C5 C10 C1 . . . . 180.0(16) ?
    C4 C5 C10 C1 . . . . 0(3) ?
    C6 C5 C10 C9 . . . . 4(2) ?
    C4 C5 C10 C9 . . . . -176.5(16) ?
    C8 C9 C10 C1 . . . . 178(2) ?
    C8 C9 C10 C5 . . . . -7(3) ?
    O1 C12 C13 C18 . . . . 24(2) ?
    N1 C12 C13 C18 . . . . -170.9(14) ?
    O1 C12 C13 C14 . . . . -100.1(15) ?
    N1 C12 C13 C14 . . . . 65.1(18) ?
    C12 C13 C14 C15 . . . . 179.2(11) ?
    C18 C13 C14 C15 . . . . 54.0(16) ?
    C13 C14 C15 C16 . . . . -54.8(15) ?
    C14 C15 C16 C17 . . . . 57.3(14) ?
    C15 C16 C17 C18 . . . . -57.7(13) ?
    C12 C13 C18 C17 . . . . -178.7(11) ?
    C14 C13 C18 C17 . . . . -54.8(16) ?
    C16 C17 C18 C13 . . . . 56.1(14) ?
    O1 C12 N1 C11 . . . . -27(2) ?
    C13 C12 N1 C11 . . . . 167.2(13) ?
    N2 C11 N1 C12 . . . . 23(2) ?
    S1 C11 N1 C12 . . . . -167.5(12) ?
    N1 C11 N2 C1 . . . . 159.0(11) ?
    S1 C11 N2 C1 . . . . -9.9(13) ?
    C10 C1 N2 C11 . . . . -80(2) ?
    C2 C1 N2 C11 . . . . 99.7(12) ?
    C10' C1' C2' C3' . . . . 1(4) ?
    N2' C1' C2' C3' . . . . 179(3) ?
    C1' C2' C3' C4' . . . . -1(4) ?
    C2' C3' C4' C5' . . . . 2(3) ?
    C3' C4' C5' C6' . . . . 177(3) ?
    C3' C4' C5' C10' . . . . -3(4) ?
    C10' C5' C6' C7' . . . . 0(4) ?
    C4' C5' C6' C7' . . . . 180(3) ?
    C5' C6' C7' C8' . . . . -3(5) ?
    C6' C7' C8' C9' . . . . 11(5) ?
    C7' C8' C9' C10' . . . . -16(4) ?
    C6' C5' C10' C1' . . . . -177(3) ?
    C4' C5' C10' C1' . . . . 3(4) ?
    C6' C5' C10' C9' . . . . -5(4) ?
    C4' C5' C10' C9' . . . . 174(3) ?
    C2' C1' C10' C5' . . . . -2(4) ?
    N2' C1' C10' C5' . . . . 180(2) ?
    C2' C1' C10' C9' . . . . -174(3) ?
    N2' C1' C10' C9' . . . . 7(3) ?
    C8' C9' C10' C5' . . . . 13(4) ?
    C8' C9' C10' C1' . . . . -175(3) ?
    O1' C12' C13' C14' . . . . -78(3) ?
    N1' C12' C13' C14' . . . . 123(3) ?
    O1' C12' C13' C18' . . . . 48(4) ?
    N1' C12' C13' C18' . . . . -111(3) ?
    C18' C13' C14' C15' . . . . 53(3) ?
    C12' C13' C14' C15' . . . . 179.9(19) ?
    C13' C14' C15' C16' . . . . -57(3) ?
    C14' C15' C16' C17' . . . . 57(3) ?
    C15' C16' C17' C18' . . . . -59(3) ?
    C14' C13' C18' C17' . . . . -51(3) ?
    C12' C13' C18' C17' . . . . -175(2) ?
    C16' C17' C18' C13' . . . . 56(3) ?
    N1' C11' N2' C1' . . . . -120(2) ?
    S1' C11' N2' C1' . . . . 43(2) ?
    C2' C1' N2' C11' . . . . 66(4) ?
    C10' C1' N2' C11' . . . . -116.0(19) ?
    N2' C11' N1' C12' . . . . -43(3) ?
    S1' C11' N1' C12' . . . . 153.6(19) ?
    O1' C12' N1' C11' . . . . 46(4) ?
    C13' C12' N1' C11' . . . . -156(2) ?
loop_
    _geom_hbond_atom_site_label_D
    _geom_hbond_atom_site_label_H
    _geom_hbond_atom_site_label_A
    _geom_hbond_site_symmetry_A
    _geom_hbond_distance_DH
    _geom_hbond_distance_HA
    _geom_hbond_distance_DA
    _geom_hbond_angle_DHA
    N2 H2A O1 . 0.88(4) 1.97(4) 2.667(15) 135(4)
    N2' H2A O1' . 0.93(4) 2.03(4) 2.62(3) 120(4)
    N1 H1A S1 2_756 0.87(3) 2.53(3) 3.370(19) 161(4)
    N1' H1A S1' 2_756 0.90(4) 2.59(4) 3.44(3) 159(4)
    C18 H18B Cg1 2_766 0.90 2.66 3.527(2) 148
