# Supplementary material for: Crystal structure of N-[(naphthalen-1-yl)carbamo­thio­yl]cyclo­hexa­necarboxamide
Source: Acta Crystallogr E Crystallogr Commun. 2015 Jun 27;71(Pt 7):o508–9. doi: 10.1107/S2056989015011950 (PMC4518972; doi:10.1107/S2056989015011950)
Supplement: Supplementary file 2 [file e-71-0o508-Isup2.hkl]

# 
# h,k,l, Fc-squared, Fo-squared, sigma(Fo-squared) and status flag 
# 
data_I
_shelx_title ' ASPJH6 in P-1' 
_shelx_refln_list_code          4 
_shelx_F_calc_maximum      102.23 
_exptl_crystal_F_000       332.00 
_reflns_d_resolution_high  0.8409 
 
loop_ 
 _symmetry_equiv_pos_as_xyz 
 'x, y, z' 
 '-x, -y, -z' 
 
_cell_length_a     7.0464 
_cell_length_b    11.0379 
_cell_length_c    12.4151 
_cell_angle_alpha 110.873 
_cell_angle_beta  100.660 
_cell_angle_gamma 104.022 
 
_shelx_F_squared_multiplier     1.000 
 
loop_ 
 _refln_index_h 
 _refln_index_k 
 _refln_index_l 
 _refln_F_squared_calc 
 _refln_F_squared_meas 
 _refln_F_squared_sigma 
 _refln_observed_status 
   1   0   0     1915.93     1780.98     11.76 o 
   2   0   0     1472.05     1537.84     11.32 o 
   3   0   0      415.56      472.08      4.44 o 
   4   0   0       10.60       18.49      1.03 o 
   5   0   0      158.70      151.57      4.13 o 
   6   0   0       78.31      114.99      4.19 o 
   7   0   0        1.01        2.46      1.60 o 
  -7   1   0       36.99       49.78      3.21 o 
  -6   1   0       50.94       65.30      4.15 o 
  -5   1   0        5.14        2.18      1.14 o 
  -4   1   0        0.61        0.18      0.52 o 
  -3   1   0      136.59      102.87      1.60 o 
  -2   1   0        1.33       -0.02      0.35 o 
  -1   1   0     1142.01     1151.65     14.64 o 
   0   1   0      381.78      311.96      7.28 o 
   1   1   0      441.39      612.95      4.78 o 
   2   1   0        0.48        4.39      0.47 o 
   3   1   0     1070.39     1127.74      9.02 o 
   4   1   0      134.82      113.30      2.46 o 
   5   1   0      133.34      141.61      4.21 o 
   6   1   0        9.41       12.91      1.97 o 
   7   1   0        2.99        6.31      1.96 o 
  -8   2   0        0.13       -1.16      2.33 o 
  -7   2   0        2.19        5.34      2.02 o 
  -6   2   0      112.38      117.77      6.91 o 
  -5   2   0       80.41       65.09      2.15 o 
  -4   2   0        1.71        7.55      0.72 o 
  -3   2   0       49.33       63.19      1.23 o 
  -2   2   0        3.22        1.05      0.34 o 
  -1   2   0     2615.50     2700.66     46.66 o 
   0   2   0      721.29      727.36     11.50 o 
   1   2   0      680.06      674.41      6.35 o 
   2   2   0      131.44      181.41      2.35 o 
   3   2   0      311.66      347.13      3.75 o 
   4   2   0        0.33        1.30      0.72 o 
   5   2   0        1.87        1.38      1.25 o 
   6   2   0        6.96        4.19      1.79 o 
   7   2   0        0.31       -2.83      1.89 o 
  -8   3   0        0.86       -0.33      2.34 o 
  -7   3   0        0.01        3.21      2.22 o 
  -6   3   0      105.04      107.65      3.67 o 
  -5   3   0        2.77       -1.00      1.20 o 
  -4   3   0      441.38      433.18      4.36 o 
  -3   3   0      160.11      186.54      2.62 o 
  -2   3   0       25.12       46.55      0.93 o 
  -1   3   0       68.15       73.10      1.72 o 
   0   3   0      156.99      174.53      2.30 o 
   1   3   0       21.40       27.41      0.89 o 
   2   3   0       90.88      122.84      1.96 o 
   3   3   0        0.09        1.86      0.64 o 
   4   3   0        7.41        9.12      1.15 o 
   5   3   0       14.28       15.10      2.03 o 
   6   3   0        2.20        2.48      2.52 o 
  -8   4   0        2.13        0.35      2.52 o 
  -7   4   0       59.35       93.39      4.07 o 
  -6   4   0        8.34       10.95      1.90 o 
  -5   4   0        2.68        4.35      1.10 o 
  -4   4   0       24.55       17.83      1.55 o 
  -3   4   0      240.77      198.06      2.39 o 
  -2   4   0       13.45        5.73      0.48 o 
  -1   4   0       99.91      133.03      1.60 o 
   0   4   0      186.47      193.38      2.52 o 
   1   4   0       98.85      117.05      2.17 o 
   2   4   0       48.04       27.99      1.05 o 
   3   4   0      115.39      118.70      2.41 o 
   4   4   0        4.75        3.78      1.20 o 
   5   4   0        1.21        3.89      2.25 o 
   6   4   0        0.27       -0.39      2.53 o 
  -8   5   0        0.00       -1.16      2.15 o 
  -7   5   0        0.53        0.19      1.67 o 
  -6   5   0       15.29       17.89      1.78 o 
  -5   5   0       39.86       36.04      2.02 o 
  -4   5   0      331.07      337.70      4.00 o 
  -3   5   0      406.70      402.81      3.74 o 
  -2   5   0      451.99      395.60      4.22 o 
  -1   5   0      128.68      124.26      1.55 o 
   0   5   0      163.32      161.76      2.48 o 
   1   5   0      751.03      683.50      8.10 o 
   2   5   0      494.89      477.41      6.31 o 
   3   5   0      274.60      239.55      4.05 o 
   4   5   0       14.93       15.08      1.58 o 
   5   5   0       28.99       32.31      5.72 o 
  -8   6   0        6.48        1.44      2.15 o 
  -7   6   0        0.30       -2.12      1.41 o 
  -6   6   0       17.01       18.20      1.80 o 
  -5   6   0       58.48       49.57      2.28 o 
  -4   6   0        0.93        1.92      0.74 o 
  -3   6   0        0.86       -0.72      0.48 o 
  -2   6   0      248.62      249.14      2.73 o 
  -1   6   0       54.04       44.96      1.75 o 
   0   6   0      738.14      784.51      7.11 o 
   1   6   0      114.55      100.16      2.00 o 
   2   6   0        4.04        2.31      1.18 o 
   3   6   0        1.72        1.49      1.24 o 
   4   6   0       61.59       69.19     12.03 o 
   5   6   0        0.94        2.46      5.57 o 
  -7   7   0        7.50       11.25      1.99 o 
  -6   7   0        0.24       -1.95      1.30 o 
  -5   7   0        5.64        1.54      1.09 o 
  -4   7   0       56.65       62.40      1.78 o 
  -3   7   0       37.55       35.01      1.29 o 
  -2   7   0      254.92      266.29      2.86 o 
  -1   7   0       21.70       24.28      0.87 o 
   0   7   0       33.04       44.24      1.15 o 
   1   7   0       23.35       23.82      1.41 o 
   2   7   0       12.41        8.65      1.15 o 
   3   7   0      137.87      130.22      6.50 o 
   4   7   0        8.61       12.28      3.20 o 
  -7   8   0        2.30       -2.79      1.96 o 
  -6   8   0        5.97        8.66      1.80 o 
  -5   8   0       10.15        2.40      0.92 o 
  -4   8   0      178.35      186.14      3.04 o 
  -3   8   0       59.48       48.90      1.31 o 
  -2   8   0       18.12       17.68      0.59 o 
  -1   8   0      145.35      122.21      4.97 o 
   0   8   0        3.40        1.74      0.52 o 
   1   8   0      240.48      218.62      4.37 o 
   2   8   0        4.88        3.37      1.29 o 
   3   8   0        0.22       -0.49      2.59 o 
   4   8   0        2.39        4.42      5.90 o 
  -7   9   0        0.34       -1.23      1.61 o 
  -6   9   0       38.66       46.73      3.11 o 
  -5   9   0        8.15        7.95      1.45 o 
  -4   9   0       48.44       44.07      1.90 o 
  -3   9   0        0.33       -0.42      0.59 o 
  -2   9   0       83.81       83.33      4.10 o 
  -1   9   0        2.92        2.09      2.00 o 
   0   9   0       38.69       40.89      1.32 o 
   1   9   0        0.19       -0.30      1.08 o 
   2   9   0        3.37        4.31      2.20 o 
   3   9   0        5.01        4.86      2.64 o 
  -6  10   0        0.90        0.74      1.62 o 
  -5  10   0        0.97       -1.46      1.32 o 
  -4  10   0       19.82       18.15      1.74 o 
  -3  10   0       81.66       85.44      4.31 o 
  -2  10   0        0.01       -0.76      1.62 o 
  -1  10   0      145.60      155.23      5.75 o 
   0  10   0        6.96        8.85      1.26 o 
   1  10   0       43.90       58.30      3.85 o 
   2  10   0        0.08        1.26      2.37 o 
  -5  11   0        0.83       -1.12      1.37 o 
  -4  11   0        5.50        4.60      1.84 o 
  -3  11   0       37.84       32.37      3.35 o 
  -2  11   0        2.32        1.83      2.20 o 
  -1  11   0        3.60        2.98      1.67 o 
   0  11   0       20.89       23.77      4.24 o 
  -4  12   0        6.70        3.95      2.02 o 
  -3  12   0       34.01       28.88      3.52 o 
  -2  12   0        6.42        9.74      1.94 o 
   1 -12   1        4.34        3.58      1.56 o 
   2 -12   1       20.35       21.56      3.68 o 
   3 -12   1        3.62        3.65      1.67 o 
   4 -12   1        0.32       -1.97      1.32 o 
  -1 -11   1       36.95       45.79      9.27 o 
   0 -11   1        1.14        1.90      1.72 o 
   1 -11   1       13.44       17.09      2.55 o 
   2 -11   1       37.10       36.06      3.49 o 
   3 -11   1        4.36        7.90      1.69 o 
   4 -11   1        8.60        5.43      1.86 o 
   5 -11   1       21.40       19.41      2.69 o 
   6 -11   1        0.19       -0.63      1.67 o 
  -2 -10   1       43.42       52.87      4.15 o 
  -1 -10   1        6.03        3.47      1.16 o 
   0 -10   1       87.87       93.18      5.79 o 
   1 -10   1      124.76      131.79      8.44 o 
   2 -10   1       83.69       94.80      4.48 o 
   3 -10   1      133.73      125.78      6.10 o 
   4 -10   1        0.21       -1.09      1.42 o 
   5 -10   1        4.34        1.33      1.37 o 
   6 -10   1        0.04       -2.10      1.63 o 
  -3  -9   1       14.93       16.75      3.02 o 
  -2  -9   1        0.34        1.64      2.29 o 
  -1  -9   1        3.47        3.77      0.99 o 
   0  -9   1       82.09       72.19      4.00 o 
   1  -9   1       33.68       35.07      4.52 o 
   2  -9   1       97.99       93.18      4.06 o 
   3  -9   1       52.05       44.20      1.67 o 
   4  -9   1       73.05       61.39      1.79 o 
   5  -9   1       10.55        5.10      1.34 o 
   6  -9   1       29.75       27.55      2.49 o 
   7  -9   1        0.00       -2.26      1.51 o 
  -4  -8   1        0.32        2.65      4.91 o 
  -3  -8   1        3.81        3.16      1.52 o 
  -2  -8   1       94.94       86.73      2.60 o 
  -1  -8   1      104.71       96.71      4.36 o 
   0  -8   1       60.26       48.88      0.89 o 
   1  -8   1      179.19      192.46      6.95 o 
   2  -8   1        0.80       -0.85      1.38 o 
   3  -8   1      258.37      263.93      2.91 o 
   4  -8   1       36.88       30.05      1.55 o 
   5  -8   1        9.87        4.64      0.82 o 
   6  -8   1        0.04       -1.46      1.30 o 
   7  -8   1        3.19        2.37      2.04 o 
  -5  -7   1        0.11        2.88      4.85 o 
  -4  -7   1       27.49       49.66     10.76 o 
  -3  -7   1      157.01      159.14      5.34 o 
  -2  -7   1       21.42       24.47      2.51 o 
  -1  -7   1       71.61       65.00      1.72 o 
   0  -7   1        8.67        7.40      0.64 o 
   1  -7   1       60.48       69.00      3.96 o 
   2  -7   1       80.86       82.12      2.01 o 
   3  -7   1       14.36       12.59      0.87 o 
   4  -7   1       19.33       21.11      1.28 o 
   5  -7   1        9.06        6.23      1.23 o 
   6  -7   1       10.34        9.53      1.82 o 
   7  -7   1        8.16        6.37      3.31 o 
  -5  -6   1        2.90        6.63      3.69 o 
  -4  -6   1        9.56        9.09      1.60 o 
  -3  -6   1       19.74       11.06      1.04 o 
  -2  -6   1       16.41       13.69      1.08 o 
  -1  -6   1      271.42      248.75      7.38 o 
   0  -6   1       61.06       53.37      0.95 o 
   1  -6   1       51.99       51.53      3.53 o 
   2  -6   1      129.74      126.04      1.64 o 
   3  -6   1      106.12      123.85      1.88 o 
   4  -6   1      157.40      151.43      2.38 o 
   5  -6   1       91.15       90.26      2.68 o 
   6  -6   1       33.09       31.74      2.58 o 
   7  -6   1        4.97        4.99      1.82 o 
   8  -6   1        0.19       -1.88      1.86 o 
  -6  -5   1        0.86        1.63      5.92 o 
  -5  -5   1        8.59        9.45      2.49 o 
  -4  -5   1        8.59        6.70      1.25 o 
  -3  -5   1      164.77      178.01      3.11 o 
  -2  -5   1       12.01       12.53      0.84 o 
  -1  -5   1       20.48       26.42      1.02 o 
   0  -5   1       58.01       88.65      1.47 o 
   1  -5   1      457.34      509.63     12.91 o 
   2  -5   1       42.54       37.95      1.00 o 
   3  -5   1      305.70      326.51      3.35 o 
   4  -5   1        4.18        5.92      0.93 o 
   5  -5   1       43.72       40.38      2.15 o 
   6  -5   1       11.32        9.36      1.70 o 
   7  -5   1        0.71        5.20      1.79 o 
   8  -5   1        0.23        0.09      2.29 o 
  -6  -4   1        0.45        6.46      2.54 o 
  -5  -4   1        1.35        2.63      2.11 o 
  -4  -4   1       98.06       94.91      2.62 o 
  -3  -4   1       17.25       19.48      1.22 o 
  -2  -4   1      157.53      191.42      2.58 o 
  -1  -4   1       96.17       88.99      1.53 o 
   0  -4   1      260.20      309.49      3.55 o 
   1  -4   1     1339.89     1735.47     15.67 o 
   2  -4   1      351.85      392.17      3.31 o 
   3  -4   1      136.83      140.82      2.06 o 
   4  -4   1        1.37        0.58      0.59 o 
   5  -4   1        0.29       -1.13      0.95 o 
   6  -4   1        0.72        5.92      1.47 o 
   7  -4   1       70.22      124.88      5.64 o 
   8  -4   1        5.66        6.31      2.37 o 
  -7  -3   1        5.39       14.42      3.86 o 
  -6  -3   1        0.00        1.59      2.82 o 
  -5  -3   1      207.72      230.46      7.90 o 
  -4  -3   1       15.80       11.58      1.13 o 
  -3  -3   1       40.40       51.45      1.51 o 
  -2  -3   1       63.09       38.69      1.12 o 
  -1  -3   1      513.01      544.82      7.90 o 
   0  -3   1     6613.79     6833.58     67.72 o 
   1  -3   1    10450.35    10795.53     93.82 o 
   2  -3   1      123.43       83.69      1.24 o 
   3  -3   1      738.19      808.45      6.56 o 
   4  -3   1      274.98      278.43      3.26 o 
   5  -3   1       14.90       13.44      1.43 o 
   6  -3   1      116.15      151.94      4.50 o 
   7  -3   1        1.89       -0.41      1.89 o 
   8  -3   1        1.81        0.50      2.43 o 
  -7  -2   1        3.83        3.65      2.77 o 
  -6  -2   1        2.22        1.88      1.50 o 
  -5  -2   1        2.29        6.38      1.36 o 
  -4  -2   1      124.05      134.92      2.52 o 
  -3  -2   1      138.13      113.09      1.76 o 
  -2  -2   1      187.89      207.28      2.29 o 
  -1  -2   1     1820.62     1779.21     15.54 o 
   0  -2   1      476.11      486.49      5.79 o 
   1  -2   1      461.89      505.10      3.80 o 
   2  -2   1        8.73        3.76      0.43 o 
   3  -2   1       55.70       62.98      1.17 o 
   4  -2   1        6.44        3.97      0.65 o 
   5  -2   1        7.73        6.63      1.25 o 
   6  -2   1       69.55       76.38      5.99 o 
   7  -2   1        1.89       -2.59      1.96 o 
  -7  -1   1        1.66        1.27      2.75 o 
  -6  -1   1        0.59        4.39      2.47 o 
  -5  -1   1       59.41       63.21      2.68 o 
  -4  -1   1      402.82      369.85      4.35 o 
  -3  -1   1      434.89      486.66      4.42 o 
  -2  -1   1      231.01      234.87      2.27 o 
  -1  -1   1      164.99      142.11      1.39 o 
   1  -1   1      488.89      527.20      3.67 o 
   2  -1   1      249.81      264.81      2.43 o 
   3  -1   1      125.25      155.51      2.12 o 
   4  -1   1      135.61      133.17      2.16 o 
   5  -1   1        3.30        3.84      1.27 o 
   6  -1   1       63.40       65.29      3.71 o 
   7  -1   1        1.80        0.98      1.84 o 
  -7   0   1        1.35        1.77      1.87 o 
  -6   0   1        0.02        0.61      1.73 o 
  -5   0   1       11.30        7.39      1.27 o 
  -4   0   1        0.21        0.37      0.61 o 
  -3   0   1      110.15      108.52      1.61 o 
  -2   0   1        1.43        1.49      0.37 o 
  -1   0   1     3818.36     3859.42     26.94 o 
   1   0   1      583.22      545.98      4.49 o 
   2   0   1       17.12       19.35      0.80 o 
   3   0   1      378.44      381.09      3.73 o 
   4   0   1       15.95       18.59      1.02 o 
   5   0   1       18.23       17.37      1.73 o 
   6   0   1        0.41       -1.38      1.83 o 
   7   0   1        5.05        7.19      2.08 o 
  -8   1   1        1.97        0.44      2.28 o 
  -7   1   1       16.50       27.46      3.61 o 
  -6   1   1        0.01       -1.35      1.47 o 
  -5   1   1       52.89       56.30      2.19 o 
  -4   1   1        0.80       -0.23      0.53 o 
  -3   1   1      240.68      264.87      2.72 o 
  -2   1   1        0.05        1.64      0.45 o 
  -1   1   1     1009.41      967.94      7.04 o 
   0   1   1     2198.17     2320.87     21.27 o 
   1   1   1       58.42       48.67      0.88 o 
   2   1   1      266.89      376.59      3.70 o 
   3   1   1      284.44      227.45      2.73 o 
   4   1   1        5.50        2.55      0.77 o 
   5   1   1       13.62       13.76      1.65 o 
   6   1   1        4.04        1.56      1.73 o 
   7   1   1        0.98        2.54      1.87 o 
  -8   2   1        0.18        0.17      2.25 o 
  -7   2   1        6.66        8.84      2.38 o 
  -6   2   1        7.37        6.18      1.45 o 
  -5   2   1        5.76        1.40      0.78 o 
  -4   2   1      192.82      196.04      2.38 o 
  -3   2   1      294.19      305.41      3.04 o 
  -2   2   1     1260.07     1348.76      9.71 o 
  -1   2   1     5687.15     5245.66     40.18 o 
   0   2   1     1126.97     1374.72     18.92 o 
   1   2   1      529.72      602.26      5.50 o 
   2   2   1     2109.26     2034.67     16.95 o 
   3   2   1        0.36       -0.42      0.54 o 
   4   2   1       21.99       13.46      1.29 o 
   5   2   1        0.01       -1.41      0.94 o 
   6   2   1       23.80       23.39      2.50 o 
  -8   3   1        1.19        1.01      2.34 o 
  -7   3   1        1.62        4.54      1.90 o 
  -6   3   1        0.00       -1.67      1.11 o 
  -5   3   1       56.88       54.99      1.82 o 
  -4   3   1        1.59        1.77      0.60 o 
  -3   3   1       38.26       29.37      0.94 o 
  -2   3   1      103.11       73.52      1.18 o 
  -1   3   1     1200.15     1167.86      9.11 o 
   0   3   1      196.80      255.76      3.21 o 
   1   3   1     1193.58     1312.81     12.25 o 
   2   3   1      191.55      199.65      2.56 o 
   3   3   1       63.25       61.57      1.94 o 
   4   3   1       49.87       47.73      2.47 o 
   5   3   1        0.07       -1.74      1.16 o 
   6   3   1       11.42       14.68      3.62 o 
  -8   4   1        1.74        2.65      2.07 o 
  -7   4   1       33.99       35.73      2.72 o 
  -6   4   1        0.01       -1.72      1.15 o 
  -5   4   1        0.28        1.58      1.08 o 
  -4   4   1       25.47       26.50      1.15 o 
  -3   4   1      210.72      195.85      2.31 o 
  -2   4   1       41.02       46.95      1.06 o 
  -1   4   1     1816.17     1780.60     17.02 o 
   0   4   1       33.75       38.27      1.17 o 
   1   4   1      515.81      501.99      6.85 o 
   2   4   1       29.86       40.38      1.29 o 
   3   4   1      128.51      113.63      3.26 o 
   4   4   1        5.01        5.77      1.25 o 
   5   4   1        4.17        3.19      2.49 o 
   6   4   1        0.01        2.08      4.36 o 
  -8   5   1        2.44        0.81      1.84 o 
  -7   5   1        1.66        0.06      1.72 o 
  -6   5   1       27.36       24.64      1.88 o 
  -5   5   1        4.08        6.48      1.21 o 
  -4   5   1      340.16      326.26      4.47 o 
  -3   5   1       20.22       16.17      1.21 o 
  -2   5   1       11.59        7.02      0.60 o 
  -1   5   1       41.66       51.67      1.30 o 
   0   5   1      191.22      185.15      2.63 o 
   1   5   1      138.75      130.38      2.31 o 
   2   5   1      674.21      660.65      8.28 o 
   3   5   1       64.01       63.67      2.65 o 
   4   5   1       69.73       63.88      6.94 o 
   5   5   1        4.22        3.73      3.07 o 
  -8   6   1        3.23        0.88      1.98 o 
  -7   6   1        1.02        0.56      1.70 o 
  -6   6   1        7.14        6.23      1.38 o 
  -5   6   1       37.79       44.37      2.21 o 
  -4   6   1       14.83       14.67      1.07 o 
  -3   6   1       38.95       35.72      1.27 o 
  -2   6   1       15.96       16.94      0.95 o 
  -1   6   1      191.18      191.26      2.83 o 
   0   6   1        7.40        9.37      0.69 o 
   1   6   1       29.16       13.19      1.00 o 
   2   6   1        5.82        5.65      0.98 o 
   3   6   1       73.99       84.84      3.93 o 
   4   6   1        0.27        0.42      2.04 o 
   5   6   1       12.84       19.87      7.06 o 
  -7   7   1        5.56        3.76      2.42 o 
  -6   7   1        0.00       -1.54      1.22 o 
  -5   7   1       11.79       17.58      1.33 o 
  -4   7   1       13.95       20.11      1.24 o 
  -3   7   1        4.48        2.13      0.62 o 
  -2   7   1      108.13      105.43      2.12 o 
  -1   7   1        6.00        2.09      0.60 o 
   0   7   1      112.64       95.96      2.02 o 
   1   7   1        9.15        4.05      0.89 o 
   2   7   1      153.02      175.56      4.14 o 
   3   7   1       13.24       12.58      3.81 o 
   4   7   1        3.91        5.88      3.14 o 
  -7   8   1        0.84       -2.04      1.76 o 
  -6   8   1        1.24        0.94      1.71 o 
  -5   8   1       11.08        6.14      1.14 o 
  -4   8   1       90.19      100.14      3.24 o 
  -3   8   1       14.19        6.33      0.76 o 
  -2   8   1      246.38      226.17      2.80 o 
  -1   8   1        3.92        2.41      0.61 o 
   0   8   1       91.18       88.45      2.35 o 
   1   8   1       61.80       62.72      2.67 o 
   2   8   1        0.29       -1.17      2.01 o 
   3   8   1        3.79        3.60      2.70 o 
  -7   9   1        0.98        0.74      1.77 o 
  -6   9   1       12.20        7.66      2.00 o 
  -5   9   1       25.98       26.04      2.35 o 
  -4   9   1       33.59       38.00      4.15 o 
  -3   9   1      162.79      162.35      2.74 o 
  -2   9   1        4.16        0.77      0.54 o 
  -1   9   1       52.45       53.70      2.47 o 
   0   9   1        4.21        4.32      1.10 o 
   1   9   1        8.60        6.83      2.13 o 
   2   9   1        7.18        8.35      3.37 o 
  -6  10   1        0.43       -2.40      1.60 o 
  -5  10   1        1.29       -1.93      1.29 o 
  -4  10   1       59.09       64.96      2.91 o 
  -3  10   1        7.39        8.44      1.35 o 
  -2  10   1       25.34       20.65      2.96 o 
  -1  10   1       97.73      109.41      7.14 o 
   0  10   1       22.66       24.63      2.65 o 
   1  10   1       27.36       31.41      4.19 o 
  -5  11   1        2.18        1.06      1.47 o 
  -4  11   1       12.13       12.17      2.88 o 
  -3  11   1        6.81        5.05      2.40 o 
  -2  11   1        8.84        8.65      2.65 o 
  -1  11   1        0.00        1.87      2.44 o 
   0  11   1       49.15       70.28     12.36 o 
   0 -12   2        2.61        0.22      4.14 o 
   1 -12   2        9.04        7.64      2.14 o 
   2 -12   2       24.47       23.09      2.52 o 
   3 -12   2        8.37        6.80      1.85 o 
   4 -12   2        0.49       -0.48      1.48 o 
   5 -12   2       42.34       37.46      4.67 o 
  -1 -11   2        7.63        6.79      2.98 o 
   0 -11   2        0.10       -0.14      1.65 o 
   1 -11   2        5.03        5.26      1.85 o 
   2 -11   2       43.91       50.53      4.71 o 
   3 -11   2        9.86       10.68      1.93 o 
   4 -11   2        1.68        2.03      1.56 o 
   5 -11   2        8.60        6.40      2.23 o 
   6 -11   2        0.02       -1.44      1.83 o 
  -2 -10   2       35.59       40.11      7.14 o 
  -1 -10   2       12.22       17.20      1.92 o 
   0 -10   2      242.09      230.80      7.04 o 
   1 -10   2       11.38       10.87      2.12 o 
   2 -10   2      134.75      125.54      4.88 o 
   3 -10   2       52.03       50.14      3.07 o 
   4 -10   2        7.61        3.79      1.01 o 
   5 -10   2       10.04        3.28      1.76 o 
   6 -10   2       15.96        7.05      1.85 o 
  -3  -9   2        0.78        2.59      2.85 o 
  -2  -9   2        2.63        5.32      1.49 o 
  -1  -9   2      147.12      148.10      3.28 o 
   0  -9   2       87.72       91.38      4.14 o 
   1  -9   2       12.50        5.19      2.43 o 
   2  -9   2        1.85       -0.45      1.51 o 
   3  -9   2      246.19      225.29      7.45 o 
   4  -9   2        0.17       -1.07      0.74 o 
   5  -9   2      166.63      184.39      4.74 o 
   6  -9   2        0.30       -1.95      1.30 o 
   7  -9   2        2.38       -0.03      1.85 o 
  -4  -8   2        0.06       -0.22      2.98 o 
  -3  -8   2        5.52        3.79      1.61 o 
  -2  -8   2      110.88      119.96      3.55 o 
  -1  -8   2        9.78        3.20      0.61 o 
   0  -8   2       69.41       74.48      4.05 o 
   1  -8   2       36.55       44.02      4.63 o 
   2  -8   2      153.03      145.69      3.69 o 
   3  -8   2      124.84      134.94      2.37 o 
   4  -8   2        8.69        5.55      0.89 o 
   5  -8   2        0.08       -0.67      0.91 o 
   6  -8   2        5.87        8.10      1.78 o 
   7  -8   2        0.06       -0.41      1.84 o 
  -5  -7   2        5.26       43.47      9.05 o 
  -4  -7   2       39.41       32.42      7.17 o 
  -3  -7   2       21.67       16.07      1.42 o 
  -2  -7   2       32.00       27.46      1.75 o 
  -1  -7   2       74.82       62.66      3.13 o 
   0  -7   2       33.92       24.86      3.42 o 
   1  -7   2      123.44      124.13      6.29 o 
   2  -7   2      192.85      208.20      3.95 o 
   3  -7   2       54.44       53.79      1.40 o 
   4  -7   2       29.22       35.06      1.33 o 
   5  -7   2        0.33       -1.31      0.98 o 
   6  -7   2       36.92       36.89      2.62 o 
   7  -7   2        0.16        2.19      1.80 o 
  -5  -6   2       12.57        7.59      4.28 o 
  -4  -6   2        2.26        0.46      1.10 o 
  -3  -6   2        6.59        4.99      1.02 o 
  -2  -6   2        3.20        1.78      0.75 o 
  -1  -6   2      329.40      315.98      4.08 o 
   0  -6   2       25.56       25.68      0.78 o 
   1  -6   2      463.84      421.04     11.81 o 
   2  -6   2        3.70        4.84      0.51 o 
   3  -6   2      218.81      222.96      2.65 o 
   4  -6   2        1.06        0.74      0.78 o 
   5  -6   2       41.94       40.47      2.23 o 
   6  -6   2        1.79        3.76      1.37 o 
   7  -6   2        5.30        8.53      1.91 o 
  -6  -5   2       10.26       13.06      3.43 o 
  -5  -5   2       11.68       12.31      3.29 o 
  -4  -5   2      357.69      384.64      6.24 o 
  -3  -5   2        3.15        2.75      0.80 o 
  -2  -5   2      114.99      113.67      1.98 o 
  -1  -5   2      312.96      308.99      7.41 o 
   0  -5   2       23.95       30.68      0.57 o 
   1  -5   2      508.65      515.04     12.91 o 
   2  -5   2      962.71      957.51      8.45 o 
   3  -5   2      411.62      493.82      4.53 o 
   4  -5   2       12.24        8.70      0.95 o 
   5  -5   2       70.03       75.59      2.55 o 
   6  -5   2        8.86        8.47      1.63 o 
   7  -5   2       14.00       17.27      2.20 o 
  -6  -4   2        2.01        4.27      3.27 o 
  -5  -4   2       27.33       40.94      4.89 o 
  -4  -4   2       82.97       99.49      3.42 o 
  -3  -4   2      122.12      117.67      2.36 o 
  -2  -4   2       71.76       81.57      1.57 o 
  -1  -4   2      338.27      384.13      3.80 o 
   0  -4   2     2178.65     2183.91     18.59 o 
   1  -4   2     3435.26     3865.09     47.72 o 
   2  -4   2        2.05        1.22      0.38 o 
   3  -4   2       29.23       19.82      0.89 o 
   4  -4   2       53.05       65.68      1.86 o 
   5  -4   2       48.45       58.35      2.37 o 
   6  -4   2      235.10      228.68      5.06 o 
   7  -4   2       26.69       31.43      3.33 o 
  -6  -3   2       11.10       11.35      2.97 o 
  -5  -3   2       34.28       40.27      3.50 o 
  -4  -3   2      212.20      185.47      3.34 o 
  -3  -3   2       49.64       33.40      1.18 o 
  -2  -3   2        1.93        9.71      0.63 o 
  -1  -3   2      205.90      183.05      2.14 o 
   0  -3   2     2471.06     2522.20     24.71 o 
   1  -3   2     4012.19     4499.87     31.25 o 
   2  -3   2      183.69      254.16      2.38 o 
   3  -3   2      424.13      476.50      4.36 o 
   4  -3   2       14.01       18.38      1.10 o 
   5  -3   2      211.99      195.80      3.77 o 
   6  -3   2       19.78       16.36      3.19 o 
   7  -3   2        5.95        7.39      2.51 o 
  -7  -2   2        3.59        4.86      2.23 o 
  -6  -2   2        8.68       13.07      2.15 o 
  -5  -2   2       95.18      103.07      3.06 o 
  -4  -2   2      176.53      136.18      2.47 o 
  -3  -2   2      100.95      124.00      1.85 o 
  -2  -2   2      253.80      296.10      2.69 o 
  -1  -2   2     1386.79     1550.25     13.71 o 
   0  -2   2     5872.47     6261.88     48.33 o 
   1  -2   2     4337.14     4816.01     32.56 o 
   2  -2   2        0.48        1.73      0.32 o 
   3  -2   2       37.21       28.67      0.97 o 
   4  -2   2        0.44       -0.18      0.61 o 
   5  -2   2       22.33       20.21      2.22 o 
   6  -2   2       24.63       24.62      2.71 o 
   7  -2   2        0.96       -0.85      2.08 o 
  -7  -1   2        0.05        0.58      1.60 o 
  -6  -1   2       11.13       17.22      2.27 o 
  -5  -1   2      119.86      113.61      3.18 o 
  -4  -1   2      130.17      163.66      2.36 o 
  -3  -1   2      101.90      123.02      1.75 o 
  -2  -1   2        2.02        1.36      0.32 o 
  -1  -1   2      988.29     1311.97      9.73 o 
   0  -1   2      127.12      176.76      1.34 o 
   1  -1   2      648.05      702.79      5.25 o 
   2  -1   2      748.88      799.81      6.25 o 
   3  -1   2      204.30      174.20      2.38 o 
   4  -1   2       52.78       57.50      1.65 o 
   5  -1   2        0.07       -0.19      1.43 o 
   6  -1   2      145.53      162.36      5.03 o 
   7  -1   2        0.01       -0.25      1.74 o 
  -8   0   2        0.12        0.02      1.96 o 
  -7   0   2        1.84        3.46      1.98 o 
  -6   0   2       55.61       78.39      4.41 o 
  -5   0   2       59.78       51.07      4.68 o 
  -4   0   2       75.02       75.22      1.58 o 
  -3   0   2       55.31       46.01      1.10 o 
  -2   0   2     1546.39     1596.11     11.85 o 
  -1   0   2     8934.94     8907.30     96.55 o 
   0   0   2       14.80       31.09      0.61 o 
   1   0   2     1176.87     1326.49     10.28 o 
   2   0   2       19.23       15.04      0.77 o 
   3   0   2        3.16        0.07      0.51 o 
   4   0   2        0.05        0.58      0.78 o 
   5   0   2        6.57        3.33      1.63 o 
   6   0   2        4.60        3.34      1.69 o 
   7   0   2        7.90        7.69      2.50 o 
  -8   1   2        2.04        2.02      2.75 o 
  -7   1   2        1.84        0.64      1.97 o 
  -6   1   2       21.26       21.05      2.03 o 
  -5   1   2        1.45        1.93      0.91 o 
  -4   1   2       89.56       93.67      1.74 o 
  -3   1   2       26.75       41.88      1.14 o 
  -2   1   2      220.16      205.53      2.13 o 
  -1   1   2      488.72      503.76      3.91 o 
   0   1   2     1513.89     1543.30     12.36 o 
   1   1   2       88.35      100.36      1.67 o 
   2   1   2     3400.77     3584.35     28.52 o 
   3   1   2       19.84       14.41      0.94 o 
   4   1   2       62.13       43.60      2.29 o 
   5   1   2        4.24        3.24      1.30 o 
   6   1   2        6.29        3.28      2.09 o 
   7   1   2        4.65        6.60      2.47 o 
  -8   2   2        2.84        1.10      2.19 o 
  -7   2   2        7.52        8.27      1.91 o 
  -6   2   2       17.03       12.76      1.49 o 
  -5   2   2       32.81       26.48      1.54 o 
  -4   2   2        1.16        1.91      0.60 o 
  -3   2   2       35.80       48.16      1.18 o 
  -2   2   2       36.80       32.71      0.91 o 
  -1   2   2      554.60      658.91      5.65 o 
   0   2   2     1340.82     1314.19     10.59 o 
   1   2   2       18.10        9.73      0.69 o 
   2   2   2      751.56      996.59      9.88 o 
   3   2   2        7.53        5.30      0.84 o 
   4   2   2       12.32       15.57      1.53 o 
   5   2   2       47.15       38.62      3.23 o 
   6   2   2       11.39        9.70      3.07 o 
  -8   3   2        0.64        3.40      2.01 o 
  -7   3   2        4.63        6.09      1.63 o 
  -6   3   2        0.05       -1.67      1.11 o 
  -5   3   2       47.17       45.25      1.86 o 
  -4   3   2      271.03      251.41      3.01 o 
  -3   3   2      271.82      243.65      2.77 o 
  -2   3   2       22.03       15.62      1.12 o 
  -1   3   2      481.29      455.84      4.17 o 
   0   3   2       37.86       57.81      1.27 o 
   1   3   2      324.26      389.11      5.10 o 
   2   3   2      352.12      330.16      3.94 o 
   3   3   2      284.45      302.67      5.63 o 
   4   3   2        0.92        0.34      1.08 o 
   5   3   2        0.03       -1.27      2.72 o 
   6   3   2        1.85        1.82      2.99 o 
  -8   4   2       10.19       14.37      2.42 o 
  -7   4   2        3.82        3.26      1.85 o 
  -6   4   2        2.62        1.12      1.26 o 
  -5   4   2        9.88       12.24      1.17 o 
  -4   4   2      107.31       99.37      2.10 o 
  -3   4   2       10.69       13.88      0.78 o 
  -2   4   2        3.90        2.84      0.54 o 
  -1   4   2      248.17      233.13      2.82 o 
   0   4   2      187.64      137.60      3.30 o 
   1   4   2        2.85        7.39      0.63 o 
   2   4   2       39.11       33.16      2.14 o 
   3   4   2       25.41       19.01      1.54 o 
   4   4   2        5.24        4.49      1.47 o 
   5   4   2        0.80        5.95      3.08 o 
  -8   5   2        1.32        0.13      1.88 o 
  -7   5   2        2.25        3.83      1.61 o 
  -6   5   2        2.40        0.06      1.27 o 
  -5   5   2       79.32       74.28      2.28 o 
  -4   5   2       20.38       25.30      1.29 o 
  -3   5   2        1.15        0.37      0.53 o 
  -2   5   2        0.60       -0.54      0.46 o 
  -1   5   2      455.99      457.51      4.98 o 
   0   5   2       65.88       80.99      1.99 o 
   1   5   2      312.05      308.82      4.11 o 
   2   5   2      174.50      205.12      4.66 o 
   3   5   2        1.65       -0.81      1.37 o 
   4   5   2       88.68       82.87      4.94 o 
   5   5   2        0.26       -1.10      2.14 o 
  -8   6   2        1.33       -1.31      1.88 o 
  -7   6   2        1.35        0.15      1.58 o 
  -6   6   2        0.01       -1.88      1.25 o 
  -5   6   2       37.66       44.84      1.89 o 
  -4   6   2        1.44       -0.21      0.88 o 
  -3   6   2      208.54      258.43      3.34 o 
  -2   6   2      320.25      329.70      3.73 o 
  -1   6   2      106.43      102.99      1.98 o 
   0   6   2       32.70       37.35      1.26 o 
   1   6   2        1.33        2.87      0.74 o 
   2   6   2       43.37       33.39      2.39 o 
   3   6   2       90.71      108.95      4.83 o 
   4   6   2        8.89       10.18      3.23 o 
  -7   7   2        0.03       -0.73      1.58 o 
  -6   7   2        0.04       -0.87      1.23 o 
  -5   7   2        0.34        0.29      0.97 o 
  -4   7   2       28.26       29.91      1.68 o 
  -3   7   2       29.91       29.13      1.52 o 
  -2   7   2        0.75        0.28      0.56 o 
  -1   7   2        1.64        0.52      0.69 o 
   0   7   2      193.03      187.22      3.11 o 
   1   7   2      104.12      101.99      2.48 o 
   2   7   2      172.46      166.36      5.42 o 
   3   7   2       16.73       17.09      3.45 o 
   4   7   2       12.76       20.09      4.07 o 
  -7   8   2        1.19        1.48      1.85 o 
  -6   8   2        1.29       -0.84      1.58 o 
  -5   8   2       29.15       26.59      2.22 o 
  -4   8   2       27.69       29.23      1.78 o 
  -3   8   2       40.38       35.26      2.18 o 
  -2   8   2       41.00       38.66      2.04 o 
  -1   8   2        0.62       -0.77      0.51 o 
   0   8   2      233.44      229.35      3.89 o 
   1   8   2        0.79       -1.49      1.76 o 
   2   8   2        3.58        8.55      2.98 o 
   3   8   2       12.57       13.37      3.39 o 
  -7   9   2        9.56        6.90      2.13 o 
  -6   9   2        0.00       -1.45      1.69 o 
  -5   9   2       20.33       20.31      1.93 o 
  -4   9   2        0.17        0.26      1.46 o 
  -3   9   2       10.10       12.03      1.28 o 
  -2   9   2        1.92       -0.12      1.19 o 
  -1   9   2        0.13       -0.56      1.30 o 
   0   9   2       33.02       49.32      8.39 o 
   1   9   2       16.39       20.81      3.31 o 
   2   9   2       10.72        8.67      2.88 o 
  -6  10   2        3.47        4.22      1.80 o 
  -5  10   2        9.62        9.00      2.13 o 
  -4  10   2       35.05       38.30      4.62 o 
  -3  10   2        1.62        0.35      1.15 o 
  -2  10   2       76.06       79.89      2.97 o 
  -1  10   2       32.02       34.25      2.35 o 
   0  10   2       82.14      104.51      5.96 o 
   1  10   2        0.03        2.33      1.95 o 
  -5  11   2        3.45       -0.68      1.59 o 
  -4  11   2        3.89        3.72      1.43 o 
  -3  11   2        2.01        0.08      1.97 o 
  -2  11   2        8.17        5.71      2.35 o 
  -1  11   2       81.49       85.44      4.93 o 
   0 -12   3       20.70       27.87      7.66 o 
   1 -12   3        0.31        3.45      1.95 o 
   2 -12   3        4.30        3.14      1.49 o 
   3 -12   3        4.21        5.63      1.83 o 
   4 -12   3       44.50       37.84      3.42 o 
   5 -12   3        8.55       15.36      2.49 o 
  -2 -11   3       26.10       78.23     11.14 o 
  -1 -11   3        0.17       -1.42      1.77 o 
   0 -11   3        2.72        5.83      2.08 o 
   1 -11   3       25.10       35.54      4.74 o 
   2 -11   3       34.21       44.10      3.01 o 
   3 -11   3        0.53       -1.57      1.32 o 
   4 -11   3       26.49       31.03      4.01 o 
   5 -11   3        0.02       -0.75      1.31 o 
   6 -11   3        6.53       12.44      2.42 o 
  -3 -10   3        7.70        8.61      3.64 o 
  -2 -10   3        3.69        2.56      1.37 o 
  -1 -10   3       86.73       72.40      1.55 o 
   0 -10   3       86.92       97.38      7.56 o 
   1 -10   3      164.42      157.85     10.21 o 
   2 -10   3      111.70      119.57      3.91 o 
   3 -10   3        0.27        0.15      1.25 o 
   4 -10   3        8.78        7.29      0.94 o 
   5 -10   3        5.44        5.47      1.88 o 
   6 -10   3        0.13       -0.38      1.75 o 
  -4  -9   3        0.28        3.29      6.51 o 
  -3  -9   3        0.91        3.21      1.85 o 
  -2  -9   3        6.23        2.47      1.51 o 
  -1  -9   3       22.84       19.61      0.89 o 
   0  -9   3        7.85        7.27      1.93 o 
   1  -9   3       66.45       66.67      4.20 o 
   2  -9   3       16.97        8.63      1.70 o 
   3  -9   3      256.55      262.65      2.74 o 
   4  -9   3       87.01       76.47      2.42 o 
   5  -9   3       23.32       24.54      2.40 o 
   6  -9   3        0.85       -1.85      1.24 o 
   7  -9   3        0.97        0.32      1.72 o 
  -4  -8   3       16.81       16.11      2.69 o 
  -3  -8   3      154.54      148.89      5.89 o 
  -2  -8   3       31.57       38.00      1.96 o 
  -1  -8   3       21.22       20.39      1.09 o 
   0  -8   3      330.43      329.54      8.64 o 
   1  -8   3       21.46       16.33      3.09 o 
   2  -8   3     1062.23     1082.08     14.40 o 
   3  -8   3       94.48       95.94      1.71 o 
   4  -8   3       98.59       93.17      2.29 o 
   5  -8   3       12.01       11.74      1.39 o 
   6  -8   3        6.40        8.29      1.62 o 
   7  -8   3        8.62        7.84      2.12 o 
  -5  -7   3       24.13       22.81      5.35 o 
  -4  -7   3        1.13       -0.77      1.60 o 
  -3  -7   3        5.42        4.31      1.04 o 
  -2  -7   3        0.16        0.50      0.83 o 
  -1  -7   3        1.89       -0.03      0.49 o 
   0  -7   3       49.63       60.64      4.85 o 
   1  -7   3     1443.37     1529.77     23.03 o 
   2  -7   3      748.56      885.03      7.31 o 
   3  -7   3       22.41       18.71      1.07 o 
   4  -7   3        4.47        4.31      0.62 o 
   5  -7   3       92.92       90.97      3.93 o 
   6  -7   3       45.07       46.74      2.90 o 
   7  -7   3       70.58       88.59      4.97 o 
  -6  -6   3        1.66       -2.54      3.75 o 
  -5  -6   3        0.04       -2.40      2.07 o 
  -4  -6   3      109.06      113.45      5.09 o 
  -3  -6   3       31.72       19.72      1.79 o 
  -2  -6   3       71.04       50.68      1.62 o 
  -1  -6   3       38.67       41.57      1.33 o 
   0  -6   3      148.17      111.43      1.38 o 
   1  -6   3      700.53      759.55     10.35 o 
   2  -6   3      289.80      328.86      3.61 o 
   3  -6   3       23.94       17.33      1.11 o 
   4  -6   3       48.03       40.82      1.63 o 
   5  -6   3        3.05        3.16      1.12 o 
   6  -6   3       19.36       20.09      1.97 o 
   7  -6   3       21.05       21.27      2.36 o 
  -6  -5   3        6.65        4.61      3.75 o 
  -5  -5   3       12.41       16.63      3.23 o 
  -4  -5   3      326.26      340.31      5.31 o 
  -3  -5   3        0.09       -0.96      0.64 o 
  -2  -5   3      388.08      421.87      4.44 o 
  -1  -5   3       85.67       90.04      1.60 o 
   0  -5   3       20.81       21.72      0.63 o 
   1  -5   3      194.26      231.92      2.49 o 
   2  -5   3     1294.42     1496.21     13.71 o 
   3  -5   3       37.27       45.64      1.13 o 
   4  -5   3      162.07      153.46      2.72 o 
   5  -5   3        1.65        2.19      1.01 o 
   6  -5   3        0.24        0.51      1.46 o 
   7  -5   3        0.80        1.16      2.23 o 
  -6  -4   3        0.04        0.50      2.76 o 
  -5  -4   3       36.36       49.90      3.50 o 
  -4  -4   3        4.03        8.68      1.13 o 
  -3  -4   3      100.29      129.31      2.41 o 
  -2  -4   3        8.53       10.86      0.68 o 
  -1  -4   3      490.39      548.83      5.12 o 
   0  -4   3      121.24      103.60      1.49 o 
   1  -4   3     1456.29     1708.74     12.84 o 
   2  -4   3        0.02       -0.16      0.34 o 
   3  -4   3       79.64       80.73      1.39 o 
   4  -4   3        0.09       -0.73      0.65 o 
   5  -4   3      163.67      184.75      3.43 o 
   6  -4   3       71.26       69.46      9.48 o 
   7  -4   3       27.43       44.18      6.72 o 
  -7  -3   3        3.19        0.33      3.33 o 
  -6  -3   3       28.08       38.68      7.94 o 
  -5  -3   3       58.32       68.65      4.41 o 
  -4  -3   3       19.18       13.84      1.16 o 
  -3  -3   3       13.06        9.49      0.82 o 
  -2  -3   3      244.09      226.69      2.49 o 
  -1  -3   3       57.59       81.70      1.34 o 
   0  -3   3      146.48      207.37      1.97 o 
   1  -3   3      274.27      252.54      2.64 o 
   2  -3   3     1675.43     1848.71     13.47 o 
   3  -3   3      613.40      590.60      4.78 o 
   4  -3   3      200.03      185.30      3.12 o 
   5  -3   3      172.06      163.86      6.48 o 
   6  -3   3       11.01        5.83      1.58 o 
   7  -3   3       10.17        9.63      2.63 o 
  -7  -2   3        0.01       -2.76      1.87 o 
  -6  -2   3        2.62        0.17      1.25 o 
  -5  -2   3      134.40      150.07      5.92 o 
  -4  -2   3        0.69        0.41      0.57 o 
  -3  -2   3      275.73      268.28      2.78 o 
  -2  -2   3      327.63      331.26      2.87 o 
  -1  -2   3        5.68       10.82      0.63 o 
   0  -2   3       72.22      159.27      1.56 o 
   1  -2   3       11.53        6.83      0.41 o 
   2  -2   3      861.49      885.55      7.30 o 
   3  -2   3      409.54      322.72      3.36 o 
   4  -2   3        0.03       -1.02      0.68 o 
   5  -2   3      116.86       95.78      3.73 o 
   6  -2   3       26.38       19.41      2.15 o 
   7  -2   3        0.02       -2.95      2.06 o 
  -7  -1   3        0.24       -4.09      2.73 o 
  -6  -1   3       13.94       12.31      1.63 o 
  -5  -1   3      165.69      179.72      5.96 o 
  -4  -1   3        3.25        1.32      0.52 o 
  -3  -1   3        3.39        4.03      0.49 o 
  -2  -1   3        1.03        0.13      0.36 o 
  -1  -1   3       37.11       32.86      1.29 o 
   0  -1   3      115.91       89.89      1.01 o 
   1  -1   3      446.84      522.27      4.65 o 
   2  -1   3      106.88       86.15      1.51 o 
   3  -1   3        0.15        0.69      0.56 o 
   4  -1   3        2.62        2.45      1.02 o 
   5  -1   3       71.23       76.45      3.67 o 
   6  -1   3       12.63       10.21      2.05 o 
   7  -1   3        3.63        0.23      2.17 o 
  -8   0   3        2.10       -0.31      2.58 o 
  -7   0   3        4.09        1.69      1.73 o 
  -6   0   3        7.54        9.53      2.03 o 
  -5   0   3        7.24        6.81      1.33 o 
  -4   0   3        2.11        1.48      0.54 o 
  -3   0   3     1119.83     1000.15     10.33 o 
  -2   0   3     4345.59     4094.41     39.87 o 
  -1   0   3     5354.05     5301.84     36.64 o 
   0   0   3      320.27      307.33      2.86 o 
   1   0   3      152.54       98.64      1.68 o 
   2   0   3     1209.35     1379.07     11.26 o 
   3   0   3      436.61      413.13      5.22 o 
   4   0   3       36.68       36.55      2.26 o 
   5   0   3        0.36       -1.58      1.05 o 
   6   0   3        5.13        3.39      1.95 o 
   7   0   3        0.00        0.01      2.52 o 
  -8   1   3        0.68       -2.77      1.84 o 
  -7   1   3        2.80       -0.68      1.35 o 
  -6   1   3        1.82       -0.65      1.67 o 
  -5   1   3        9.72       12.49      1.30 o 
  -4   1   3      132.59      123.82      2.01 o 
  -3   1   3       23.31       11.15      0.69 o 
  -2   1   3      219.27      228.31      2.39 o 
  -1   1   3       59.49       86.51      1.23 o 
   0   1   3       21.84       16.58      0.63 o 
   1   1   3      499.98      464.60      4.82 o 
   2   1   3      767.84      761.58      6.58 o 
   3   1   3        2.77       -0.90      0.60 o 
   4   1   3       90.55       87.17      3.31 o 
   5   1   3       19.31       13.52      1.76 o 
   6   1   3        8.77       13.14      2.55 o 
  -8   2   3        1.51       -0.48      2.01 o 
  -7   2   3        8.49        4.84      1.60 o 
  -6   2   3        4.91        1.76      1.22 o 
  -5   2   3       12.55       12.32      1.19 o 
  -4   2   3      135.84      119.35      2.54 o 
  -3   2   3      127.82      101.63      1.74 o 
  -2   2   3      219.44      192.26      2.11 o 
  -1   2   3      822.56      922.89      7.82 o 
   0   2   3        0.55        0.72      0.34 o 
   1   2   3      416.74      528.31      5.58 o 
   2   2   3        2.64        3.17      0.51 o 
   3   2   3        3.74        5.23      0.94 o 
   4   2   3        5.04        3.07      1.31 o 
   5   2   3       67.66       64.24      8.28 o 
   6   2   3        1.02       -0.41      2.88 o 
  -8   3   3        0.27        3.03      2.00 o 
  -7   3   3        0.62        0.91      1.69 o 
  -6   3   3        3.59        5.13      1.32 o 
  -5   3   3       31.99       30.54      1.74 o 
  -4   3   3        1.76        0.55      0.71 o 
  -3   3   3        4.11        5.47      0.67 o 
  -2   3   3      196.81      226.88      2.59 o 
  -1   3   3       17.97       23.24      0.85 o 
   0   3   3      133.06      141.10      2.10 o 
   1   3   3       73.40       77.68      1.84 o 
   2   3   3       73.11       76.81      2.81 o 
   3   3   3       28.95       22.99      1.42 o 
   4   3   3        0.02       -0.87      0.88 o 
   5   3   3       12.44       12.46      2.82 o 
  -8   4   3        8.83       11.03      2.25 o 
  -7   4   3        3.63        0.10      1.75 o 
  -6   4   3        0.00       -1.52      1.11 o 
  -5   4   3        0.20       -0.17      0.95 o 
  -4   4   3       28.50       23.46      1.35 o 
  -3   4   3       20.30       11.81      0.78 o 
  -2   4   3      432.52      399.38      3.93 o 
  -1   4   3      115.40      106.55      1.72 o 
   0   4   3      372.70      376.63      4.32 o 
   1   4   3      181.87      174.70      3.88 o 
   2   4   3      111.74      104.10      3.39 o 
   3   4   3        5.02        7.34      1.76 o 
   4   4   3       36.07       42.76      3.91 o 
   5   4   3       11.58       12.75      2.78 o 
  -8   5   3        0.14       -0.02      2.17 o 
  -7   5   3        0.57        0.10      1.57 o 
  -6   5   3        0.59       -0.06      0.93 o 
  -5   5   3       95.85       92.80      2.57 o 
  -4   5   3        0.66       -0.53      0.77 o 
  -3   5   3       38.45       41.42      1.33 o 
  -2   5   3      320.22      294.04      3.30 o 
  -1   5   3       61.05       59.30      1.60 o 
   0   5   3       27.00       18.87      0.95 o 
   1   5   3      924.43      843.32     11.40 o 
   2   5   3        5.30       11.42      1.79 o 
   3   5   3      140.24      149.02      5.98 o 
   4   5   3        0.20       -0.22      2.08 o 
  -8   6   3        0.03       -2.43      1.88 o 
  -7   6   3        5.87        4.84      1.96 o 
  -6   6   3       13.74       12.92      1.66 o 
  -5   6   3       11.61        8.13      1.18 o 
  -4   6   3       20.62       21.60      1.39 o 
  -3   6   3        0.02       -0.12      0.69 o 
  -2   6   3        2.67        3.18      0.69 o 
  -1   6   3       56.17       50.30      1.66 o 
   0   6   3       19.43       17.31      1.66 o 
   1   6   3       21.49       24.78      2.77 o 
   2   6   3       91.58       87.81      3.61 o 
   3   6   3        2.52        3.00      2.26 o 
   4   6   3       11.57       16.84      3.76 o 
  -7   7   3        0.39       -0.14      1.58 o 
  -6   7   3        0.23       -0.98      1.20 o 
  -5   7   3        0.73        0.79      0.96 o 
  -4   7   3       25.84       16.90      1.40 o 
  -3   7   3       19.87       20.80      1.40 o 
  -2   7   3       44.45       38.18      1.69 o 
  -1   7   3       51.22       45.85      2.26 o 
   0   7   3        5.02        5.07      0.83 o 
   1   7   3      145.27      174.54      5.20 o 
   2   7   3       59.56       40.82      4.39 o 
   3   7   3        1.37        6.00      3.75 o 
  -7   8   3        0.82       -0.07      1.87 o 
  -6   8   3        9.26        6.36      1.90 o 
  -5   8   3        9.60       12.58      1.73 o 
  -4   8   3        0.08       -1.42      0.95 o 
  -3   8   3       30.45       28.00      1.64 o 
  -2   8   3        0.02       -1.16      0.78 o 
  -1   8   3       72.19       71.81      2.35 o 
   0   8   3        2.95        6.05      3.03 o 
   1   8   3        0.34        2.16      2.20 o 
   2   8   3        4.07        1.96      2.58 o 
  -6   9   3        5.34        9.03      1.99 o 
  -5   9   3        8.85        9.50      1.75 o 
  -4   9   3       11.36       11.49      2.82 o 
  -3   9   3        3.50        3.03      1.50 o 
  -2   9   3       27.61       38.89      2.54 o 
  -1   9   3        0.01        0.26      1.42 o 
   0   9   3        0.21        2.91      2.26 o 
   1   9   3        0.32       -0.57      2.24 o 
  -5  10   3       15.55       15.88      2.29 o 
  -4  10   3       10.03        8.48      1.81 o 
  -3  10   3       28.45       25.94      3.03 o 
  -2  10   3       66.88       79.14      3.42 o 
  -1  10   3       64.71       84.03      5.94 o 
   0  10   3        4.11        5.24      2.65 o 
  -3  11   3        2.57        1.08      3.27 o 
   2 -13   4        2.42       -0.52      1.98 o 
   3 -13   4       21.85       21.98      2.78 o 
  -1 -12   4        0.02       15.12      5.30 o 
   0 -12   4        0.85        3.79      1.95 o 
   1 -12   4       55.03       66.33      3.70 o 
   2 -12   4       11.42       15.09      2.05 o 
   3 -12   4        0.05       -2.45      1.72 o 
   4 -12   4       67.35       81.09      4.12 o 
   5 -12   4        9.50        5.50      2.57 o 
  -2 -11   4        3.49        3.78      1.35 o 
  -1 -11   4        2.78        0.40      1.93 o 
   0 -11   4        9.29        6.57      3.09 o 
   1 -11   4       95.80      103.16      4.31 o 
   2 -11   4       53.56       51.44      3.38 o 
   3 -11   4       40.57       47.17      2.92 o 
   4 -11   4       59.53       61.39      2.93 o 
   5 -11   4        9.56        7.88      1.59 o 
   6 -11   4       18.57       14.69      1.95 o 
  -3 -10   4        1.77       -0.95      1.79 o 
  -2 -10   4        9.12        4.62      1.59 o 
  -1 -10   4      114.20      111.97      6.90 o 
   0 -10   4       18.78       12.03      2.36 o 
   1 -10   4      217.47      206.43      9.26 o 
   2 -10   4        1.85        0.57      1.45 o 
   3 -10   4       60.44       72.02      4.30 o 
   4 -10   4        0.06        0.48      0.92 o 
   5 -10   4       11.82        6.39      1.54 o 
   6 -10   4       11.71        7.23      1.72 o 
  -4  -9   4        0.01       -2.54      1.70 o 
  -3  -9   4        1.79        0.18      1.68 o 
  -2  -9   4       22.52       21.20      3.59 o 
  -1  -9   4        2.18        0.97      0.59 o 
   0  -9   4       17.39       15.15      2.53 o 
   1  -9   4        8.16        5.23      1.44 o 
   2  -9   4       58.84       72.31      3.24 o 
   3  -9   4        5.36        6.64      0.65 o 
   4  -9   4       92.18       91.69      2.25 o 
   5  -9   4        8.92        5.07      2.02 o 
   6  -9   4        0.42        1.25      1.96 o 
  -5  -8   4        0.24       -3.97      3.42 o 
  -4  -8   4        0.58        0.89      2.17 o 
  -3  -8   4       68.30       78.99      4.74 o 
  -2  -8   4        1.78       -0.60      0.88 o 
  -1  -8   4      197.70      191.42      2.62 o 
   0  -8   4       18.58       17.88      2.22 o 
   1  -8   4      273.42      309.94      9.65 o 
   2  -8   4      110.42      103.01      2.81 o 
   3  -8   4        0.02       -0.62      0.41 o 
   4  -8   4       32.54       26.18      1.40 o 
   5  -8   4       39.46       36.54      2.62 o 
   6  -8   4        0.02        1.75      1.85 o 
   7  -8   4       20.10       31.36      9.93 o 
  -5  -7   4        8.85        4.74      2.76 o 
  -4  -7   4       21.51       18.67      3.05 o 
  -3  -7   4       58.17       57.59      2.13 o 
  -2  -7   4        0.47        0.23      0.80 o 
  -1  -7   4        0.44        0.26      0.50 o 
   0  -7   4      246.39      247.25      2.54 o 
   1  -7   4        0.05        0.94      0.53 o 
   2  -7   4       18.17       16.84      0.85 o 
   3  -7   4       34.22       32.14      1.27 o 
   4  -7   4       16.34       18.02      1.39 o 
   5  -7   4       84.06       76.24      2.91 o 
   6  -7   4        9.83        9.13      1.83 o 
   7  -7   4        0.10        4.57      1.76 o 
  -6  -6   4        1.07        0.66      3.97 o 
  -5  -6   4        5.15        4.12      2.71 o 
  -4  -6   4        0.16        1.23      0.97 o 
  -3  -6   4       14.77       11.22      1.05 o 
  -2  -6   4      167.87      166.15      2.80 o 
  -1  -6   4        0.25        0.01      0.46 o 
   0  -6   4      162.96      173.41      2.03 o 
   1  -6   4      717.32      798.44      7.17 o 
   2  -6   4     1802.12     1948.06     15.11 o 
   3  -6   4        8.68        6.19      0.73 o 
   4  -6   4      170.03      145.54      2.50 o 
   5  -6   4        8.58        9.46      1.20 o 
   6  -6   4        0.28        0.33      1.44 o 
   7  -6   4        9.58       14.35      2.66 o 
  -6  -5   4        0.11       -3.41      2.28 o 
  -5  -5   4       93.74      137.50      5.52 o 
  -4  -5   4       36.09       30.81      2.47 o 
  -3  -5   4       17.48       22.43      1.14 o 
  -2  -5   4       12.92        8.10      0.64 o 
  -1  -5   4        3.93       -0.40      0.40 o 
   0  -5   4       28.88       28.99      1.09 o 
   1  -5   4     1279.51     1503.52     12.53 o 
   2  -5   4      438.41      492.28      4.62 o 
   3  -5   4      539.30      512.11      4.50 o 
   4  -5   4       47.12       54.91      1.58 o 
   5  -5   4       15.14       12.12      1.30 o 
   6  -5   4        7.29        7.00      2.16 o 
   7  -5   4        5.32        1.86      2.18 o 
  -7  -4   4        1.13       -4.36      4.30 o 
  -6  -4   4        4.30        1.94      3.39 o 
  -5  -4   4       12.77       14.52      1.61 o 
  -4  -4   4        1.76        6.30      1.23 o 
  -3  -4   4        2.54        0.88      0.55 o 
  -2  -4   4        4.09        3.44      0.41 o 
  -1  -4   4       85.85       63.43      1.11 o 
   0  -4   4        6.16        4.52      0.43 o 
   1  -4   4        7.76        3.61      0.40 o 
   2  -4   4        1.42       -0.43      0.33 o 
   3  -4   4       34.28       34.51      1.08 o 
   4  -4   4        6.97       11.92      1.15 o 
   5  -4   4      184.88      177.23      6.51 o 
   6  -4   4        2.81        0.06      4.77 o 
   7  -4   4        8.85        3.28      4.41 o 
  -7  -3   4        2.18       -1.57      2.57 o 
  -6  -3   4       11.21       12.06      2.66 o 
  -5  -3   4        1.94        2.00      0.93 o 
  -4  -3   4       58.71       62.66      2.06 o 
  -3  -3   4       23.57       25.61      0.95 o 
  -2  -3   4     1108.99     1143.93     10.00 o 
  -1  -3   4       35.97       25.71      0.63 o 
   0  -3   4      184.49      190.83      1.91 o 
   1  -3   4      572.44      582.13      5.36 o 
   2  -3   4      481.35      490.14      4.29 o 
   3  -3   4       20.30       17.88      0.97 o 
   4  -3   4      273.79      264.61      4.33 o 
   5  -3   4       59.43       63.75      3.44 o 
   6  -3   4        0.48       -2.18      1.45 o 
   7  -3   4        0.02       -1.02      2.40 o 
  -7  -2   4        1.25       -1.30      3.06 o 
  -6  -2   4        0.91        0.42      1.10 o 
  -5  -2   4       69.72       67.17      3.41 o 
  -4  -2   4        0.09       -0.79      0.53 o 
  -3  -2   4      165.52      148.04      2.09 o 
  -2  -2   4      742.49      767.73      6.90 o 
  -1  -2   4      234.41      252.52      2.32 o 
   0  -2   4       94.79       80.73      0.96 o 
   1  -2   4        0.28        1.90      0.32 o 
   2  -2   4        0.31       -0.14      0.43 o 
   3  -2   4       69.69       75.50      1.65 o 
   4  -2   4       79.77       70.21      2.62 o 
   5  -2   4      200.66      191.80      7.98 o 
   6  -2   4        1.51       -1.92      2.12 o 
   7  -2   4       11.78       17.52      3.49 o 
  -7  -1   4        0.15       -2.07      1.54 o 
  -6  -1   4        3.35        1.01      1.70 o 
  -5  -1   4       87.21      110.98      4.05 o 
  -4  -1   4        0.25       -0.70      0.47 o 
  -3  -1   4        1.10        2.56      0.57 o 
  -2  -1   4       90.97       93.90      1.56 o 
  -1  -1   4      331.11      309.40      2.90 o 
   0  -1   4      734.51      716.47      5.14 o 
   1  -1   4        3.92        8.76      0.64 o 
   2  -1   4       25.51       27.44      1.17 o 
   3  -1   4      118.19      100.09      1.90 o 
   4  -1   4       90.35      105.42      3.20 o 
   5  -1   4       84.98       81.89      4.36 o 
   6  -1   4        0.35       -0.77      1.91 o 
  -8   0   4        0.00       -2.74      3.00 o 
  -7   0   4        0.46        0.47      1.74 o 
  -6   0   4        2.79        0.67      1.42 o 
  -5   0   4        0.28       -0.57      0.99 o 
  -4   0   4       46.47       58.51      1.45 o 
  -3   0   4      495.95      447.77      4.05 o 
  -2   0   4     1088.76     1018.28      7.99 o 
  -1   0   4      859.34      890.35      6.70 o 
   0   0   4      982.04     1044.25      7.71 o 
   1   0   4      137.92      183.57      2.27 o 
   2   0   4       39.47       35.07      1.34 o 
   3   0   4       14.20       13.18      1.25 o 
   4   0   4        0.75       -1.74      1.16 o 
   5   0   4       26.34       22.50      2.69 o 
   6   0   4       35.30       40.45      7.45 o 
  -8   1   4        0.01       -1.75      3.27 o 
  -7   1   4       10.08        8.15      1.91 o 
  -6   1   4       14.45       11.98      1.60 o 
  -5   1   4       15.25       17.87      1.45 o 
  -4   1   4        7.78        6.07      0.74 o 
  -3   1   4        2.91        2.38      0.66 o 
  -2   1   4       70.07       86.44      1.51 o 
  -1   1   4      684.25      587.78      5.15 o 
   0   1   4      126.24      107.11      1.70 o 
   1   1   4     1308.69     1504.85     13.41 o 
   2   1   4       95.37       94.16      2.15 o 
   3   1   4      132.68      128.54      2.92 o 
   4   1   4       48.77       49.78      2.43 o 
   5   1   4       93.99       90.68      4.26 o 
   6   1   4        5.79        3.30      1.92 o 
  -8   2   4        0.05       -1.24      1.80 o 
  -7   2   4        0.77        0.74      1.67 o 
  -6   2   4        1.93       -0.46      1.11 o 
  -5   2   4        8.61        6.29      1.08 o 
  -4   2   4      151.21      157.27      2.80 o 
  -3   2   4       90.97       69.12      1.51 o 
  -2   2   4     1093.90     1164.46      8.26 o 
  -1   2   4        5.66        3.08      0.46 o 
   0   2   4       20.64       19.09      0.87 o 
   1   2   4      575.57      543.93      6.50 o 
   2   2   4       72.97       55.26      2.39 o 
   3   2   4        9.98       12.49      1.29 o 
   4   2   4      160.41      153.06      4.36 o 
   5   2   4        4.85        2.08      2.42 o 
   6   2   4        5.83        3.48      2.87 o 
  -8   3   4        0.02       -1.94      1.61 o 
  -7   3   4        1.67        0.68      1.74 o 
  -6   3   4       16.62       12.64      1.58 o 
  -5   3   4        5.67        5.32      1.06 o 
  -4   3   4       57.84       57.19      2.12 o 
  -3   3   4       57.06       78.32      1.54 o 
  -2   3   4        1.07        0.72      0.50 o 
  -1   3   4      171.85      150.51      2.07 o 
   0   3   4       44.66       33.92      1.03 o 
   1   3   4        1.77        0.66      0.96 o 
   2   3   4      125.81      113.98      3.66 o 
   3   3   4        0.55       -0.92      1.34 o 
   4   3   4        0.03       -1.28      1.95 o 
   5   3   4        0.04       -2.02      2.27 o 
  -8   4   4        8.02        4.13      2.10 o 
  -7   4   4        4.47        4.90      1.76 o 
  -6   4   4        0.37       -1.17      1.05 o 
  -5   4   4        1.49       -0.34      1.01 o 
  -4   4   4       50.04       48.18      1.79 o 
  -3   4   4       83.77       45.82      1.41 o 
  -2   4   4       80.08       90.72      1.73 o 
  -1   4   4      271.35      259.59      3.04 o 
   0   4   4        3.09        2.61      0.90 o 
   1   4   4      102.49      109.10      5.18 o 
   2   4   4       53.14       38.11      2.60 o 
   3   4   4        0.83       -0.40      2.48 o 
   4   4   4        0.05       -0.36      2.00 o 
   5   4   4       13.78       15.31      3.23 o 
  -8   5   4        0.30       -0.91      1.67 o 
  -7   5   4        1.75        1.21      1.77 o 
  -6   5   4       13.50       13.68      1.66 o 
  -5   5   4       12.61       14.29      1.22 o 
  -4   5   4        0.15       -1.08      0.83 o 
  -3   5   4        0.24       -1.03      0.69 o 
  -2   5   4       91.78       80.22      1.89 o 
  -1   5   4       33.53       32.64      1.54 o 
   0   5   4      128.72      129.06      4.11 o 
   1   5   4      189.13      210.64      4.76 o 
   2   5   4       13.47       15.74      2.03 o 
   3   5   4       46.08       37.04      3.54 o 
   4   5   4        1.73        1.86      2.17 o 
  -7   6   4        0.20       -1.62      1.75 o 
  -6   6   4       19.45       18.57      1.87 o 
  -5   6   4        6.39        7.51      1.08 o 
  -4   6   4       22.03       18.23      1.33 o 
  -3   6   4       19.76       20.07      1.30 o 
  -2   6   4       97.53       91.61      2.31 o 
  -1   6   4        1.13        0.20      0.73 o 
   0   6   4       25.03       32.70      2.96 o 
   1   6   4       84.97      105.69      3.56 o 
   2   6   4       59.34       69.19      4.09 o 
   3   6   4        7.72       11.19      3.56 o 
  -7   7   4        0.03       -0.52      1.66 o 
  -6   7   4        9.28        7.83      1.48 o 
  -5   7   4        0.91        0.82      1.38 o 
  -4   7   4        2.22        1.18      1.26 o 
  -3   7   4        5.51        3.32      1.02 o 
  -2   7   4       15.32        9.96      1.10 o 
  -1   7   4      159.56      165.79      3.02 o 
   0   7   4      324.88      333.01      7.04 o 
   1   7   4       62.61       51.21      4.91 o 
   2   7   4        7.29       10.06      3.09 o 
   3   7   4       29.23       27.44      4.44 o 
  -7   8   4        1.39        1.18      1.80 o 
  -6   8   4        0.88        1.23      1.67 o 
  -5   8   4       20.45       27.90      3.00 o 
  -4   8   4        1.85       -0.64      1.53 o 
  -3   8   4       18.88       19.53      2.01 o 
  -2   8   4        9.65        6.16      1.62 o 
  -1   8   4       12.91       19.22      2.13 o 
   0   8   4       34.43       52.63      5.19 o 
   1   8   4       15.03       28.16      4.03 o 
   2   8   4       10.98        9.46      6.18 o 
  -6   9   4       29.56       64.31      4.59 o 
  -5   9   4        5.72       10.90      2.05 o 
  -4   9   4       10.69        9.44      1.79 o 
  -3   9   4        7.02        8.74      1.83 o 
  -2   9   4        1.19        1.77      1.49 o 
  -1   9   4       31.73       41.18      4.58 o 
   0   9   4       49.09       69.27     11.59 o 
  -5  10   4        4.84       -0.76      1.92 o 
  -4  10   4        1.18       -2.01      2.04 o 
  -3  10   4       18.80       23.05      4.65 o 
  -2  10   4        3.10        1.27      2.12 o 
  -1  10   4       38.48       47.87      8.29 o 
   1 -13   5        2.77        5.40      1.54 o 
   2 -13   5       23.02       21.72      3.05 o 
   3 -13   5        0.42       -1.88      1.53 o 
  -1 -12   5        1.10       -2.10      2.54 o 
   0 -12   5       18.26       16.04      2.30 o 
   1 -12   5        0.09       -3.43      2.54 o 
   2 -12   5       15.59       14.89      2.02 o 
   3 -12   5      104.81      117.14      4.71 o 
   4 -12   5        5.29        4.25      1.79 o 
  -2 -11   5        1.73        1.11      1.35 o 
  -1 -11   5        2.25       -3.06      2.04 o 
   0 -11   5       41.79       43.38      3.29 o 
   1 -11   5       37.94       36.72      3.05 o 
   2 -11   5       74.54       79.68      3.72 o 
   3 -11   5        0.12        2.37      1.55 o 
   4 -11   5        1.16        1.64      0.99 o 
   5 -11   5       34.52       41.10      2.74 o 
  -3 -10   5       24.37       21.16      2.78 o 
  -2 -10   5       71.21       67.95      3.97 o 
  -1 -10   5       39.86       39.34      1.99 o 
   0 -10   5      106.20      102.65      4.07 o 
   1 -10   5       25.71       25.55      2.33 o 
   2 -10   5      250.53      246.98      7.11 o 
   3 -10   5       26.69       23.65      1.33 o 
   4 -10   5        3.52        1.19      1.03 o 
   5 -10   5        0.68       -0.83      1.16 o 
   6 -10   5       20.63       20.71      2.24 o 
  -4  -9   5       20.46       38.50      7.78 o 
  -3  -9   5       73.07       92.26      5.12 o 
  -2  -9   5        2.08       -0.78      1.51 o 
  -1  -9   5       32.99       32.68      1.22 o 
   0  -9   5       44.15       42.86      2.69 o 
   1  -9   5        8.35        6.74      2.16 o 
   2  -9   5     1053.87     1157.04      9.54 o 
   3  -9   5      493.17      540.41      5.83 o 
   4  -9   5      103.27      100.78      2.46 o 
   5  -9   5        0.06       -1.64      1.09 o 
   6  -9   5        5.00        2.65      1.52 o 
  -5  -8   5        1.68       -2.17      2.61 o 
  -4  -8   5       94.12      123.55      6.30 o 
  -3  -8   5        0.02       -0.27      1.44 o 
  -2  -8   5       66.15       75.40      3.16 o 
  -1  -8   5       75.52       65.14      1.45 o 
   0  -8   5       45.84       45.83      1.33 o 
   1  -8   5      694.34      654.80      5.81 o 
   2  -8   5       13.25       14.51      0.86 o 
   3  -8   5      115.12      117.07      2.31 o 
   4  -8   5       20.98       20.33      1.25 o 
   5  -8   5       38.24       45.40      2.07 o 
   6  -8   5        6.23        8.73      1.84 o 
  -5  -7   5        0.08       -1.67      2.59 o 
  -4  -7   5       10.46        7.86      2.06 o 
  -3  -7   5       37.68       35.27      1.77 o 
  -2  -7   5        0.02       -0.22      0.83 o 
  -1  -7   5       13.73       13.72      0.89 o 
   0  -7   5      160.81      144.56      1.96 o 
   1  -7   5       70.04       75.51      1.60 o 
   2  -7   5        6.76        2.04      0.57 o 
   3  -7   5       13.02       11.19      0.89 o 
   4  -7   5       91.40       89.61      2.11 o 
   5  -7   5       44.15       40.87      1.86 o 
   6  -7   5       40.16       33.33      2.89 o 
   7  -7   5        2.94        3.64      2.87 o 
  -6  -6   5        2.20       -5.41      4.30 o 
  -5  -6   5        7.80        8.81      2.36 o 
  -4  -6   5        0.82       -0.82      0.89 o 
  -3  -6   5       32.40       27.83      1.61 o 
  -2  -6   5       36.20       39.94      1.67 o 
  -1  -6   5       45.23       42.31      1.12 o 
   0  -6   5       69.82       74.93      1.50 o 
   1  -6   5       39.88       40.69      1.29 o 
   2  -6   5       58.53       64.16      1.32 o 
   3  -6   5       93.64       85.03      2.15 o 
   4  -6   5        0.89        2.72      0.74 o 
   5  -6   5        1.61       -0.49      1.06 o 
   6  -6   5        3.10        4.91      2.25 o 
   7  -6   5        7.62        1.84      2.65 o 
  -6  -5   5        2.31       -2.85      3.12 o 
  -5  -5   5       58.89       85.39      4.68 o 
  -4  -5   5       15.77       11.63      1.26 o 
  -3  -5   5       33.43       34.43      1.13 o 
  -2  -5   5       89.20       89.34      1.21 o 
  -1  -5   5        8.10        3.51      0.45 o 
   0  -5   5      147.72      150.59      2.02 o 
   1  -5   5      231.24      250.51      2.55 o 
   2  -5   5        9.60       17.11      0.81 o 
   3  -5   5       38.07       48.06      1.32 o 
   4  -5   5       24.72       16.81      1.57 o 
   5  -5   5        0.23       -0.64      1.31 o 
   6  -5   5        1.07       -0.16      3.97 o 
   7  -5   5        0.32       -2.78      3.09 o 
  -7  -4   5        0.00       -1.56      4.91 o 
  -6  -4   5       12.48       20.88      3.43 o 
  -5  -4   5       10.59        9.66      1.64 o 
  -4  -4   5       33.99       41.94      1.54 o 
  -3  -4   5       25.67       25.99      1.62 o 
  -2  -4   5      484.96      421.79      4.63 o 
  -1  -4   5       15.89       11.04      0.55 o 
   0  -4   5     1234.58     1161.86      8.20 o 
   1  -4   5      290.51      287.90      3.27 o 
   2  -4   5       24.28       36.02      0.99 o 
   3  -4   5       85.22       71.56      1.84 o 
   4  -4   5      566.73      538.64      6.40 o 
   5  -4   5       19.56       11.96      1.86 o 
   6  -4   5       20.27       19.98      3.20 o 
   7  -4   5        2.09       -2.83      1.89 o 
  -7  -3   5        0.02       -1.10      3.12 o 
  -6  -3   5        1.59       -0.27      1.34 o 
  -5  -3   5        4.71        4.69      1.09 o 
  -4  -3   5       11.07       14.47      1.59 o 
  -3  -3   5      241.73      242.99      3.44 o 
  -2  -3   5       39.59       17.39      0.98 o 
  -1  -3   5       26.78       27.83      0.69 o 
   0  -3   5       45.31       32.40      0.76 o 
   1  -3   5     2225.40     2323.32     18.58 o 
   2  -3   5      337.68      399.45      3.81 o 
   3  -3   5      888.03      856.48      8.32 o 
   4  -3   5      101.29      109.97      2.66 o 
   5  -3   5        8.91        9.08      1.68 o 
   6  -3   5       33.32       31.82      3.71 o 
   7  -3   5        2.20        2.66      2.04 o 
  -7  -2   5        0.02       -0.33      1.33 o 
  -6  -2   5        2.74        1.05      1.28 o 
  -5  -2   5        2.53        1.66      1.00 o 
  -4  -2   5       40.31       40.85      1.75 o 
  -3  -2   5        4.53        0.97      0.51 o 
  -2  -2   5      395.64      356.38      3.31 o 
  -1  -2   5       55.18       71.36      1.11 o 
   0  -2   5       24.02       22.45      0.70 o 
   1  -2   5      328.91      357.72      3.60 o 
   2  -2   5       96.23      129.83      1.93 o 
   3  -2   5        9.96       11.60      0.99 o 
   4  -2   5      245.22      249.39      4.27 o 
   5  -2   5      103.30      105.28      4.13 o 
   6  -2   5       10.88        6.95      2.03 o 
  -7  -1   5        0.19       -0.56      1.54 o 
  -6  -1   5       14.64       15.53      1.86 o 
  -5  -1   5        4.69        3.68      1.26 o 
  -4  -1   5       34.76       30.89      1.42 o 
  -3  -1   5       48.06       55.86      1.35 o 
  -2  -1   5        7.58       11.67      0.75 o 
  -1  -1   5      140.55      158.06      1.76 o 
   0  -1   5        2.84        7.34      0.50 o 
   1  -1   5       20.46       17.25      0.89 o 
   2  -1   5       48.62       34.30      1.32 o 
   3  -1   5       52.89       40.36      1.82 o 
   4  -1   5      269.30      269.55      4.88 o 
   5  -1   5       10.30        6.53      1.88 o 
   6  -1   5        1.86        1.40      1.89 o 
  -8   0   5        0.01        0.82      3.75 o 
  -7   0   5        2.77        4.27      1.75 o 
  -6   0   5        0.63        2.02      1.31 o 
  -5   0   5       12.06        8.86      1.16 o 
  -4   0   5       31.86       41.92      1.55 o 
  -3   0   5     1345.66     1251.66     17.12 o 
  -2   0   5      300.49      216.81      2.54 o 
  -1   0   5        4.94        8.17      0.58 o 
   0   0   5      594.70      594.92      4.97 o 
   1   0   5        7.05       13.84      0.92 o 
   2   0   5        1.93        2.74      0.71 o 
   3   0   5        1.32        1.36      1.13 o 
   4   0   5       13.02        9.76      1.57 o 
   5   0   5       11.13       10.06      2.00 o 
   6   0   5        2.39       -2.83      1.89 o 
  -8   1   5        0.02       -1.41      1.76 o 
  -7   1   5        2.98        2.72      1.44 o 
  -6   1   5        5.54        4.47      1.42 o 
  -5   1   5       15.74       18.29      1.59 o 
  -4   1   5        3.92        3.57      0.80 o 
  -3   1   5      236.37      265.11      3.13 o 
  -2   1   5       99.00       80.53      1.57 o 
  -1   1   5        0.20        0.74      0.47 o 
   0   1   5      350.14      356.41      3.70 o 
   1   1   5      520.36      510.83      5.29 o 
   2   1   5       51.97       35.02      1.79 o 
   3   1   5       35.58       37.31      3.20 o 
   4   1   5       29.88       24.47      2.23 o 
   5   1   5        4.39        2.60      2.35 o 
   6   1   5        0.03       -2.49      2.72 o 
  -8   2   5        0.07        0.08      1.89 o 
  -7   2   5        3.84        1.42      1.55 o 
  -6   2   5       11.49        6.83      2.10 o 
  -5   2   5        5.96        7.50      1.30 o 
  -4   2   5        0.97       -0.03      1.05 o 
  -3   2   5       19.70       30.62      1.11 o 
  -2   2   5      235.60      270.40      2.81 o 
  -1   2   5      117.86       94.61      2.01 o 
   0   2   5      397.11      400.84      4.77 o 
   1   2   5       38.07       40.68      2.74 o 
   2   2   5       19.41       25.65      2.09 o 
   3   2   5       19.60       23.82      1.42 o 
   4   2   5       53.11       49.11      4.24 o 
   5   2   5        2.87        2.03      2.29 o 
  -8   3   5        0.02        0.33      1.97 o 
  -7   3   5        0.84        0.46      1.79 o 
  -6   3   5        1.03       -0.84      1.33 o 
  -5   3   5        0.89       -0.99      0.99 o 
  -4   3   5        1.05        0.37      0.81 o 
  -3   3   5       80.52       71.27      1.78 o 
  -2   3   5      114.68      102.96      1.86 o 
  -1   3   5      186.50      183.80      2.49 o 
   0   3   5       11.29        9.15      1.31 o 
   1   3   5      313.83      336.43     10.58 o 
   2   3   5        6.48       -0.57      1.38 o 
   3   3   5        9.33        7.17      2.26 o 
   4   3   5       13.20       10.84      2.67 o 
   5   3   5        9.34        6.83      2.74 o 
  -8   4   5        0.01        1.04      1.89 o 
  -7   4   5        0.28       -2.32      1.55 o 
  -6   4   5        0.01       -1.81      1.20 o 
  -5   4   5       13.06        7.40      1.16 o 
  -4   4   5        3.22        4.97      1.00 o 
  -3   4   5       15.01       14.98      1.09 o 
  -2   4   5       73.86       59.40      1.73 o 
  -1   4   5        8.80       10.44      0.87 o 
   0   4   5      195.84      191.71      4.38 o 
   1   4   5        4.03        6.47      1.53 o 
   2   4   5        0.64        0.77      1.55 o 
   3   4   5        3.57        1.11      2.03 o 
   4   4   5       22.11       15.55      2.97 o 
  -8   5   5        0.36       -0.34      1.82 o 
  -7   5   5        0.06       -2.26      1.75 o 
  -6   5   5        7.65       13.65      1.76 o 
  -5   5   5        3.47        4.83      1.11 o 
  -4   5   5        2.00        5.29      1.06 o 
  -3   5   5        4.66        5.61      0.96 o 
  -2   5   5       77.08       85.66      2.12 o 
  -1   5   5        9.78        7.83      0.85 o 
   0   5   5       76.07       87.31      3.85 o 
   1   5   5      136.21      151.68      4.39 o 
   2   5   5      147.79      170.40      5.94 o 
   3   5   5       10.64        8.45      2.35 o 
  -7   6   5        1.40        0.91      1.61 o 
  -6   6   5       12.35        9.07      1.61 o 
  -5   6   5       49.18       64.73      3.06 o 
  -4   6   5        3.00        2.86      1.11 o 
  -3   6   5       53.32       53.60      1.96 o 
  -2   6   5        3.78        0.60      0.77 o 
  -1   6   5        2.46        0.40      0.90 o 
   0   6   5        3.43        8.02      1.92 o 
   1   6   5      127.53      122.49      8.46 o 
   2   6   5       10.02       12.56      2.39 o 
   3   6   5       45.84       49.67     10.21 o 
  -7   7   5        0.02       -0.49      1.77 o 
  -6   7   5        0.31        2.69      1.47 o 
  -5   7   5        3.22        6.04      1.55 o 
  -4   7   5        0.15       -0.58      1.25 o 
  -3   7   5        0.17       -0.47      1.01 o 
  -2   7   5       22.39       15.34      1.28 o 
  -1   7   5        1.14        1.17      1.39 o 
   0   7   5       90.06       86.93      5.62 o 
   1   7   5       42.70       42.25      5.19 o 
   2   7   5        0.98       -3.34      2.23 o 
  -6   8   5        7.63       13.38      2.21 o 
  -5   8   5        0.04        1.82      1.74 o 
  -4   8   5        7.88        8.01      1.96 o 
  -3   8   5        1.47       -1.13      1.56 o 
  -2   8   5       29.42       34.66      2.79 o 
  -1   8   5       24.99       33.05      3.38 o 
   0   8   5       17.68       23.40      6.62 o 
   1   8   5        7.92        7.32      5.63 o 
  -5   9   5        0.86        0.76      1.76 o 
  -4   9   5        0.72        0.88      1.69 o 
  -3   9   5        1.42        1.86      1.79 o 
  -2   9   5        1.04       -0.86      1.62 o 
  -1   9   5        6.21        7.29      2.23 o 
   1 -13   6        3.20        2.50      1.56 o 
   2 -13   6        0.94        0.07      1.53 o 
  -1 -12   6        3.42        4.25      2.65 o 
   0 -12   6       12.07       10.67      2.05 o 
   1 -12   6       11.76       11.54      2.14 o 
   2 -12   6        1.50        1.59      1.48 o 
   3 -12   6      201.75      241.85      8.19 o 
   4 -12   6       13.08       21.17      3.68 o 
  -2 -11   6        7.60       11.10      2.26 o 
  -1 -11   6       14.15       13.66      3.40 o 
   0 -11   6       36.34       40.66      3.12 o 
   1 -11   6        8.65        4.76      2.68 o 
   2 -11   6       63.01       57.07      2.90 o 
   3 -11   6       16.12       20.14      2.35 o 
   4 -11   6       30.13       38.13      2.22 o 
   5 -11   6        9.95       11.88      2.05 o 
  -3 -10   6        0.40       -2.17      1.87 o 
  -2 -10   6       72.79       89.74      4.40 o 
  -1 -10   6       17.11       13.80      1.21 o 
   0 -10   6      123.20      126.65      4.34 o 
   1 -10   6       22.06       25.80      2.36 o 
   2 -10   6        1.92        1.20      0.58 o 
   3 -10   6       10.12        6.16      1.06 o 
   4 -10   6        6.32        8.67      1.36 o 
   5 -10   6       21.19       17.94      2.43 o 
   6 -10   6       18.19       22.01      2.93 o 
  -4  -9   6        0.39       -0.06      3.14 o 
  -3  -9   6        1.00       -1.46      1.91 o 
  -2  -9   6        1.41        0.99      1.12 o 
  -1  -9   6       10.49       14.10      1.01 o 
   0  -9   6        0.08       -0.23      0.49 o 
   1  -9   6      224.99      228.33      2.87 o 
   2  -9   6       36.54       38.96      1.25 o 
   3  -9   6      112.69      109.53      3.11 o 
   4  -9   6        0.43        0.60      1.26 o 
   5  -9   6        0.48        0.20      1.10 o 
   6  -9   6        0.97        5.87      2.69 o 
  -5  -8   6        1.32       -3.74      2.73 o 
  -4  -8   6       14.05       17.02      2.95 o 
  -3  -8   6        1.22       -2.13      1.42 o 
  -2  -8   6       32.58       32.62      1.54 o 
  -1  -8   6       55.21       54.61      1.58 o 
   0  -8   6       99.40       94.68      1.67 o 
   1  -8   6      213.25      198.62      2.89 o 
   2  -8   6        5.45        6.38      0.70 o 
   3  -8   6       13.04        7.24      0.89 o 
   4  -8   6        0.14       -1.01      0.67 o 
   5  -8   6        3.24        3.11      1.15 o 
   6  -8   6       21.60       20.41      3.23 o 
  -5  -7   6        0.87       -0.32      2.70 o 
  -4  -7   6        7.33        6.43      2.02 o 
  -3  -7   6        0.04       -0.67      0.44 o 
  -2  -7   6       44.89       46.02      1.55 o 
  -1  -7   6      315.74      315.78      3.56 o 
   0  -7   6       73.18       63.33      1.42 o 
   1  -7   6      309.41      295.46      3.74 o 
   2  -7   6        3.91        2.26      0.55 o 
   3  -7   6        0.37       -0.84      0.56 o 
   4  -7   6      373.37      336.58      6.22 o 
   5  -7   6       29.04       23.33      2.38 o 
   6  -7   6       10.07        7.32      2.08 o 
  -6  -6   6        2.55       -1.90      3.81 o 
  -5  -6   6        3.09        2.49      2.10 o 
  -4  -6   6       12.49        8.82      1.74 o 
  -3  -6   6       16.96       14.07      1.57 o 
  -2  -6   6       78.19       60.93      0.96 o 
  -1  -6   6       19.45       26.60      1.03 o 
   0  -6   6       26.18       27.04      1.04 o 
   1  -6   6      268.90      275.45      2.78 o 
   2  -6   6       74.29       68.88      1.30 o 
   3  -6   6      228.70      241.85      3.43 o 
   4  -6   6       47.30       39.14      2.32 o 
   5  -6   6        5.46        6.70      1.43 o 
   6  -6   6        2.19        1.99      1.95 o 
  -6  -5   6        0.80       -2.10      2.32 o 
  -5  -5   6       15.58       14.90      2.43 o 
  -4  -5   6       28.14       23.48      2.10 o 
  -3  -5   6        2.76        2.68      1.13 o 
  -2  -5   6       63.05       62.21      1.76 o 
  -1  -5   6        0.04       -0.42      0.33 o 
   0  -5   6      171.84      181.61      2.02 o 
   1  -5   6      542.59      571.01      5.02 o 
   2  -5   6      339.64      356.57      4.20 o 
   3  -5   6       64.27       54.21      1.64 o 
   4  -5   6       22.67       22.30      2.20 o 
   5  -5   6        1.16       -0.57      1.13 o 
   6  -5   6        0.55        0.07      1.98 o 
  -7  -4   6        0.33       -2.15      3.04 o 
  -6  -4   6       12.20       10.98      2.77 o 
  -5  -4   6        0.03       -0.93      1.95 o 
  -4  -4   6       23.68       15.75      1.73 o 
  -3  -4   6       38.91       34.91      1.84 o 
  -2  -4   6       71.31       58.79      1.69 o 
  -1  -4   6       89.72       91.50      1.25 o 
   0  -4   6      107.80       99.73      1.35 o 
   1  -4   6        0.18        0.22      0.50 o 
   2  -4   6       68.01       58.78      1.65 o 
   3  -4   6       48.55       55.72      1.77 o 
   4  -4   6      456.31      442.42      5.88 o 
   5  -4   6        6.58        2.85      1.27 o 
   6  -4   6       40.36       38.06      3.40 o 
  -7  -3   6        0.04       -0.59      3.20 o 
  -6  -3   6        6.52        7.19      2.53 o 
  -5  -3   6        0.45       -0.98      1.63 o 
  -4  -3   6        0.64        0.12      1.30 o 
  -3  -3   6      149.33      159.51      3.25 o 
  -2  -3   6       33.40       27.50      1.44 o 
  -1  -3   6       63.46       62.15      1.23 o 
   0  -3   6      376.76      387.27      3.52 o 
   1  -3   6      607.39      656.24      5.86 o 
   2  -3   6       23.32       27.41      1.02 o 
   3  -3   6      207.33      216.10      3.31 o 
   4  -3   6      210.91      228.97      4.06 o 
   5  -3   6       61.53       69.75      4.09 o 
   6  -3   6        4.95        5.16      2.11 o 
  -7  -2   6        0.87       -1.73      5.08 o 
  -6  -2   6        2.15        1.78      1.19 o 
  -5  -2   6        0.13       -1.71      1.54 o 
  -4  -2   6       47.37       55.02      1.72 o 
  -3  -2   6       77.01       78.16      1.45 o 
  -2  -2   6       21.37       35.54      0.97 o 
  -1  -2   6      130.03      121.11      1.63 o 
   0  -2   6      194.74      175.17      2.05 o 
   1  -2   6       42.62       33.72      1.18 o 
   2  -2   6      116.31       95.41      2.04 o 
   3  -2   6      278.94      246.64      4.01 o 
   4  -2   6      130.10      139.90      4.06 o 
   5  -2   6       10.52        7.98      1.81 o 
   6  -2   6        5.60        5.66      2.43 o 
  -7  -1   6        0.01        1.37      1.54 o 
  -6  -1   6       37.85       45.15      3.94 o 
  -5  -1   6        4.55        3.27      1.10 o 
  -4  -1   6        0.26        0.40      0.68 o 
  -3  -1   6        1.17        2.48      0.73 o 
  -2  -1   6       21.00        9.71      0.74 o 
  -1  -1   6        0.72       -0.21      0.39 o 
   0  -1   6      286.95      259.97      2.96 o 
   1  -1   6      106.86       84.66      1.69 o 
   2  -1   6       14.10       12.11      1.20 o 
   3  -1   6       65.54       72.83      2.92 o 
   4  -1   6       63.51       62.67      3.40 o 
   5  -1   6        5.83        3.85      1.91 o 
   6  -1   6        2.80        1.09      2.07 o 
  -8   0   6        0.01        0.46      3.64 o 
  -7   0   6        4.74        4.75      1.60 o 
  -6   0   6        4.11        2.70      1.39 o 
  -5   0   6        1.52        1.66      1.07 o 
  -4   0   6        3.52        0.96      0.89 o 
  -3   0   6      633.45      555.22      6.74 o 
  -2   0   6       90.45      128.86      2.02 o 
  -1   0   6      921.05      912.20      7.82 o 
   0   0   6       17.97       14.72      0.80 o 
   1   0   6       73.11       68.69      1.71 o 
   2   0   6       60.24       72.30      2.43 o 
   3   0   6       10.17        1.45      1.34 o 
   4   0   6        0.11       -1.91      1.27 o 
   5   0   6       71.58       82.75      4.62 o 
  -8   1   6        0.39       -2.12      2.74 o 
  -7   1   6        3.51        2.33      1.64 o 
  -6   1   6        0.91        2.54      1.42 o 
  -5   1   6        0.00       -1.84      1.28 o 
  -4   1   6        0.88        2.47      1.02 o 
  -3   1   6       23.18       38.85      1.45 o 
  -2   1   6       44.63       50.09      1.33 o 
  -1   1   6      159.85      125.63      2.06 o 
   0   1   6      254.74      261.85      3.14 o 
   1   1   6       68.71       80.47      2.31 o 
   2   1   6      214.48      217.04      4.56 o 
   3   1   6        1.21       -0.92      0.61 o 
   4   1   6       63.13       70.28      4.75 o 
   5   1   6        7.24        2.53      2.68 o 
  -8   2   6        0.72        0.53      1.72 o 
  -7   2   6        0.13       -1.52      1.30 o 
  -6   2   6        0.10       -1.67      1.30 o 
  -5   2   6       21.90       20.39      1.87 o 
  -4   2   6       41.96       44.69      2.11 o 
  -3   2   6      100.33      109.77      1.97 o 
  -2   2   6       89.78       82.94      1.60 o 
  -1   2   6       81.74       90.48      1.87 o 
   0   2   6      114.80      111.26      2.74 o 
   1   2   6        9.58        7.97      1.83 o 
   2   2   6       87.48       91.69      4.52 o 
   3   2   6      164.51      156.89      6.00 o 
   4   2   6       39.43       35.12      4.12 o 
   5   2   6       14.71        9.05      3.08 o 
  -8   3   6        0.05       -2.53      1.76 o 
  -7   3   6        0.13        0.17      1.75 o 
  -6   3   6        0.01       -1.99      1.33 o 
  -5   3   6        1.69        2.06      1.56 o 
  -4   3   6       34.19       30.11      2.35 o 
  -3   3   6       14.88       12.65      1.00 o 
  -2   3   6        7.92        4.77      0.83 o 
  -1   3   6        8.92        6.13      0.91 o 
   0   3   6      112.66      104.87      3.38 o 
   1   3   6        0.40       -0.39      1.21 o 
   2   3   6       16.68       23.31      2.80 o 
   3   3   6       18.27       20.56      2.82 o 
   4   3   6        3.27       -3.00      2.16 o 
  -7   4   6        1.08       -2.16      1.61 o 
  -6   4   6        2.72        0.41      1.57 o 
  -5   4   6       37.34       52.01      2.68 o 
  -4   4   6       27.71       34.21      1.88 o 
  -3   4   6        3.72        5.46      0.95 o 
  -2   4   6       33.24       40.82      1.65 o 
  -1   4   6        3.98        0.78      0.77 o 
   0   4   6        6.78       11.82      1.70 o 
   1   4   6      115.37      142.12      4.65 o 
   2   4   6        7.03        8.66      2.31 o 
   3   4   6        0.95       -2.76      1.84 o 
   4   4   6        9.55       15.69      3.12 o 
  -7   5   6        0.68        1.06      1.55 o 
  -6   5   6       20.73       18.07      1.93 o 
  -5   5   6       33.68       54.04      2.60 o 
  -4   5   6        2.06        1.34      1.15 o 
  -3   5   6       43.59       45.46      2.47 o 
  -2   5   6       29.74       23.64      1.44 o 
  -1   5   6       63.87       63.26      2.13 o 
   0   5   6      307.34      315.59      7.58 o 
   1   5   6      137.27      161.39      4.75 o 
   2   5   6       25.39       20.53      3.56 o 
   3   5   6        1.11        3.98      2.35 o 
  -7   6   6        3.14       -0.25      1.57 o 
  -6   6   6        1.97        2.30      1.54 o 
  -5   6   6        0.76        4.21      1.58 o 
  -4   6   6        2.94        1.08      1.08 o 
  -3   6   6        1.88        0.39      0.92 o 
  -2   6   6        2.69        0.89      0.86 o 
  -1   6   6       21.57       12.50      1.66 o 
   0   6   6      160.00      171.30      5.85 o 
   1   6   6        2.95        0.56      1.98 o 
   2   6   6       10.80       13.81      4.25 o 
  -6   7   6        2.00        3.04      1.91 o 
  -5   7   6       10.12       13.40      2.08 o 
  -4   7   6        3.48        1.19      1.39 o 
  -3   7   6        0.76       -1.75      1.17 o 
  -2   7   6       15.19       20.13      1.89 o 
  -1   7   6       38.68       38.02      3.47 o 
   0   7   6       60.83       69.61      5.65 o 
   1   7   6        2.21        6.10      3.20 o 
  -6   8   6        0.01        0.37      2.18 o 
  -5   8   6        0.34       -0.45      1.67 o 
  -4   8   6        1.46        0.12      1.72 o 
  -3   8   6       10.22       13.44      3.89 o 
  -2   8   6        5.61        6.58      1.97 o 
  -1   8   6        0.00        2.29      2.50 o 
   0   8   6        0.48       -0.71      1.82 o 
  -4   9   6        0.02       -1.00      2.33 o 
  -3   9   6        0.10       -1.94      2.01 o 
  -2   9   6        1.12        0.52      3.13 o 
   2 -13   7       12.69        7.67      2.16 o 
  -1 -12   7       10.18       14.29      3.04 o 
   0 -12   7        0.18       -0.61      1.56 o 
   1 -12   7        5.32        4.45      1.46 o 
   2 -12   7      177.15      192.66      4.95 o 
   3 -12   7       18.77       15.10      2.94 o 
   4 -12   7       27.34       29.38      4.00 o 
  -2 -11   7        7.43        2.24      2.15 o 
  -1 -11   7        4.57        3.55      0.91 o 
   0 -11   7       34.33       33.57      4.05 o 
   1 -11   7        1.94        0.65      1.45 o 
   2 -11   7       10.37       10.45      1.60 o 
   3 -11   7        8.64        7.40      1.21 o 
   4 -11   7       19.92       28.50      2.74 o 
   5 -11   7        0.09        0.25      1.93 o 
  -3 -10   7       27.52       21.33      3.07 o 
  -2 -10   7       12.59        9.53      2.54 o 
  -1 -10   7      122.37      117.41      3.52 o 
   0 -10   7       27.65       25.52      1.36 o 
   1 -10   7        8.66        6.10      0.79 o 
   2 -10   7        0.00       -1.04      0.69 o 
   3 -10   7       26.22       25.59      1.83 o 
   4 -10   7        0.76       -0.42      1.29 o 
   5 -10   7       62.70       71.93      3.94 o 
  -4  -9   7       11.85       17.24      3.19 o 
  -3  -9   7        4.00        1.21      2.37 o 
  -2  -9   7        0.01       -1.34      0.90 o 
  -1  -9   7        4.22        3.88      0.74 o 
   0  -9   7       71.60       69.93      1.59 o 
   1  -9   7       55.70       53.34      1.48 o 
   2  -9   7      150.51      154.98      2.85 o 
   3  -9   7       83.65       74.47      2.09 o 
   4  -9   7        3.29        3.69      1.10 o 
   5  -9   7        2.94        3.29      1.79 o 
   6  -9   7        5.02        4.03      2.65 o 
  -5  -8   7        3.86        0.98      2.84 o 
  -4  -8   7       10.61       11.88      3.04 o 
  -3  -8   7       37.30       43.07      3.26 o 
  -2  -8   7       27.18       28.04      1.31 o 
  -1  -8   7       24.04       18.06      1.43 o 
   0  -8   7      193.57      190.85      3.85 o 
   1  -8   7       37.83       32.91      1.26 o 
   2  -8   7       93.13       83.72      1.87 o 
   3  -8   7        0.20       -0.78      0.62 o 
   4  -8   7       85.52       90.77      3.03 o 
   5  -8   7       34.43       38.01      3.14 o 
   6  -8   7       25.99       26.90      4.36 o 
  -5  -7   7        0.54       -2.85      2.51 o 
  -4  -7   7       10.76        5.80      2.02 o 
  -3  -7   7       30.70       30.44      2.17 o 
  -2  -7   7       59.75       56.16      2.77 o 
  -1  -7   7       72.13       74.02      1.65 o 
   0  -7   7       31.02       26.10      1.17 o 
   1  -7   7       60.89       56.81      1.32 o 
   2  -7   7        4.29        2.80      0.51 o 
   3  -7   7      276.29      277.10      5.32 o 
   4  -7   7        9.36        8.91      1.36 o 
   5  -7   7       39.50       49.10      3.61 o 
   6  -7   7        1.69        3.82      2.14 o 
  -6  -6   7        3.06       -0.53      2.52 o 
  -5  -6   7        1.63       -2.82      1.88 o 
  -4  -6   7        1.36       -0.24      1.74 o 
  -3  -6   7        2.15        0.11      1.07 o 
  -2  -6   7        1.95        2.85      0.93 o 
  -1  -6   7      127.88      128.99      2.04 o 
   0  -6   7      208.17      225.26      2.46 o 
   1  -6   7       10.90        9.67      0.82 o 
   2  -6   7       90.56      101.30      2.37 o 
   3  -6   7        0.36       -1.38      0.92 o 
   4  -6   7        4.37        0.66      0.82 o 
   5  -6   7       22.18       32.49      2.91 o 
   6  -6   7       60.77       80.65      4.76 o 
  -6  -5   7        0.26       -3.43      2.29 o 
  -5  -5   7        0.01       -2.06      1.77 o 
  -4  -5   7       17.30       17.39      1.96 o 
  -3  -5   7        8.87        7.46      1.42 o 
  -2  -5   7        2.02        0.10      0.79 o 
  -1  -5   7       61.06       59.58      1.27 o 
   0  -5   7       69.70       75.67      1.26 o 
   1  -5   7       90.36       82.40      1.76 o 
   2  -5   7      217.12      192.62      3.66 o 
   3  -5   7        0.66       -0.82      0.61 o 
   4  -5   7        0.04       -1.01      0.86 o 
   5  -5   7        3.72        1.11      1.69 o 
   6  -5   7        5.25        1.95      1.92 o 
  -7  -4   7        5.69        3.31      6.68 o 
  -6  -4   7        2.27       -0.69      2.41 o 
  -5  -4   7        3.84        2.04      2.14 o 
  -4  -4   7        0.35       -0.64      1.29 o 
  -3  -4   7       38.63       41.22      2.00 o 
  -2  -4   7        7.92        5.40      0.95 o 
  -1  -4   7       19.48        9.80      0.61 o 
   0  -4   7       64.49       67.22      1.14 o 
   1  -4   7       57.18       56.40      1.65 o 
   2  -4   7        8.54        6.90      1.12 o 
   3  -4   7      281.59      294.76      3.99 o 
   4  -4   7       29.98       26.73      1.69 o 
   5  -4   7       15.15       10.23      1.72 o 
   6  -4   7       14.47       16.82      2.91 o 
  -7  -3   7        0.99        0.80      3.71 o 
  -6  -3   7        8.31        5.82      2.71 o 
  -5  -3   7        0.94       -0.25      1.82 o 
  -4  -3   7       11.24       13.91      1.74 o 
  -3  -3   7       49.30       54.17      1.95 o 
  -2  -3   7       72.88       60.76      1.23 o 
  -1  -3   7        5.24       13.07      0.71 o 
   0  -3   7     1375.10     1334.40     10.03 o 
   1  -3   7        0.97        0.23      0.60 o 
   2  -3   7      345.92      351.18      4.28 o 
   3  -3   7      124.99      121.47      2.85 o 
   4  -3   7        0.80       -0.17      1.04 o 
   5  -3   7       23.09       24.43      2.46 o 
   6  -3   7       13.20       11.30      2.69 o 
  -7  -2   7        1.20       -3.35      3.36 o 
  -6  -2   7        2.66        4.04      1.18 o 
  -5  -2   7        5.95        4.81      1.09 o 
  -4  -2   7       20.85       17.31      1.20 o 
  -3  -2   7       11.73        7.02      1.01 o 
  -2  -2   7       11.31       10.75      0.70 o 
  -1  -2   7        2.16        2.73      0.50 o 
   0  -2   7       74.62       72.03      1.51 o 
   1  -2   7       43.55       38.08      1.17 o 
   2  -2   7       41.09       38.18      1.86 o 
   3  -2   7      505.22      512.95      6.69 o 
   4  -2   7       45.91       36.19      2.22 o 
   5  -2   7       12.91        9.51      2.80 o 
   6  -2   7       57.42       64.33      4.46 o 
  -7  -1   7        0.19       -1.06      2.09 o 
  -6  -1   7        1.94        3.46      1.23 o 
  -5  -1   7        0.68        0.83      1.66 o 
  -4  -1   7        6.19        3.60      1.01 o 
  -3  -1   7        0.11        0.63      0.77 o 
  -2  -1   7       22.59       22.99      1.07 o 
  -1  -1   7      119.18      105.23      1.66 o 
   0  -1   7       23.37       23.25      1.08 o 
   1  -1   7       86.47       76.54      1.90 o 
   2  -1   7        8.35        4.38      0.93 o 
   3  -1   7      451.62      422.20      7.65 o 
   4  -1   7        2.55        1.55      1.41 o 
   5  -1   7       21.33       17.14      2.29 o 
  -7   0   7        0.14        0.21      1.42 o 
  -6   0   7        0.09       -1.63      1.23 o 
  -5   0   7        0.12       -0.05      1.87 o 
  -4   0   7       35.68       43.88      2.94 o 
  -3   0   7      124.36      138.18      2.62 o 
  -2   0   7        7.21        3.16      0.66 o 
  -1   0   7        9.49       14.59      0.85 o 
   0   0   7        2.74        0.99      0.57 o 
   1   0   7      111.06      114.72      3.39 o 
   2   0   7      122.26      128.46      3.78 o 
   3   0   7       65.38       76.33      3.32 o 
   4   0   7       30.78       33.75      4.26 o 
   5   0   7        2.47        1.74      3.34 o 
  -7   1   7        1.80       -0.83      1.44 o 
  -6   1   7        6.46        5.00      1.62 o 
  -5   1   7        1.45       -1.25      1.21 o 
  -4   1   7      113.46      136.74      4.19 o 
  -3   1   7        0.29        1.34      0.82 o 
  -2   1   7       32.36       33.00      1.44 o 
  -1   1   7       62.67       68.63      1.92 o 
   0   1   7      122.80      133.12      2.81 o 
   1   1   7       44.45       37.06      2.99 o 
   2   1   7      170.46      197.38      4.55 o 
   3   1   7       14.62       18.53      2.01 o 
   4   1   7       24.35       22.63      3.34 o 
   5   1   7        1.39       -3.16      3.65 o 
  -7   2   7        0.21       -1.71      1.31 o 
  -6   2   7        0.26        0.61      1.42 o 
  -5   2   7       41.03       45.65      3.18 o 
  -4   2   7      160.87      201.00      7.12 o 
  -3   2   7       60.44       54.92      2.04 o 
  -2   2   7        3.60        4.07      0.86 o 
  -1   2   7      183.60      153.22      2.86 o 
   0   2   7       44.67       48.58      2.03 o 
   1   2   7      247.18      232.14      6.39 o 
   2   2   7      155.87      163.78      6.02 o 
   3   2   7       75.23       69.34      4.54 o 
   4   2   7        3.62        3.61      2.57 o 
  -7   3   7        0.74       -2.37      1.58 o 
  -6   3   7        0.51       -2.24      1.49 o 
  -5   3   7        3.51        5.68      1.56 o 
  -4   3   7        1.94        3.28      1.05 o 
  -3   3   7        3.71        2.25      0.87 o 
  -2   3   7        0.24       -0.78      0.80 o 
  -1   3   7        4.69        6.89      0.97 o 
   0   3   7      185.40      173.20      4.06 o 
   1   3   7       38.09       35.57      3.46 o 
   2   3   7        1.54       -2.02      2.15 o 
   3   3   7        0.22        1.74      2.27 o 
   4   3   7       12.85       16.22      3.23 o 
  -7   4   7        0.07       -1.66      1.71 o 
  -6   4   7        0.55       -0.99      1.34 o 
  -5   4   7        8.63        9.97      1.51 o 
  -4   4   7       22.72       33.77      2.74 o 
  -3   4   7        8.28        6.55      1.07 o 
  -2   4   7       11.51       13.05      1.34 o 
  -1   4   7       28.49       35.48      1.81 o 
   0   4   7       92.77      104.32      3.36 o 
   1   4   7       11.49       19.86      2.78 o 
   2   4   7        0.04       -2.45      1.81 o 
   3   4   7       13.11       16.77      3.05 o 
  -7   5   7        0.35        0.11      1.37 o 
  -6   5   7        0.48        0.38      1.43 o 
  -5   5   7        0.96        0.92      1.32 o 
  -4   5   7        4.21        4.14      1.23 o 
  -3   5   7       13.17        9.14      1.17 o 
  -2   5   7        5.95        5.60      1.17 o 
  -1   5   7       48.51       46.38      2.58 o 
   0   5   7        9.28        6.39      1.71 o 
   1   5   7       57.20       55.02      4.25 o 
   2   5   7        1.70       -1.81      2.03 o 
  -7   6   7        2.26       -0.09      1.77 o 
  -6   6   7        1.57        1.55      1.51 o 
  -5   6   7        0.36       -1.83      1.22 o 
  -4   6   7        4.81        2.23      1.43 o 
  -3   6   7        4.59        3.61      1.41 o 
  -2   6   7        0.27       -0.48      1.62 o 
  -1   6   7        2.69        1.22      2.23 o 
   0   6   7       11.35       21.68      2.85 o 
   1   6   7       12.04        7.14      3.24 o 
  -6   7   7        0.01        1.58      1.74 o 
  -5   7   7        0.24       -0.73      1.57 o 
  -4   7   7        4.12        4.24      1.70 o 
  -3   7   7       34.19       46.46      2.93 o 
  -2   7   7        1.03       -1.15      2.30 o 
  -1   7   7       63.04       83.57      5.13 o 
   0   7   7       25.12       20.54      4.92 o 
  -5   8   7        0.05       -0.27      1.99 o 
  -4   8   7        0.27        0.85      1.74 o 
  -3   8   7        2.40        3.90      1.80 o 
  -2   8   7        0.17       -2.86      3.51 o 
  -1   8   7        0.25       -0.09      3.27 o 
  -1 -12   8       13.68       16.52      3.44 o 
   0 -12   8       13.91       10.15      3.16 o 
   1 -12   8        9.83       10.64      1.68 o 
   2 -12   8       50.44       58.84      4.00 o 
   3 -12   8        3.52        2.73      2.02 o 
  -2 -11   8        6.40        2.85      2.02 o 
  -1 -11   8       34.26       32.27      6.20 o 
   0 -11   8        0.05        1.57      1.37 o 
   1 -11   8       36.44       36.65      2.33 o 
   2 -11   8       14.11       13.21      1.49 o 
   3 -11   8       25.44       27.72      2.53 o 
   4 -11   8       48.95       58.24      3.61 o 
  -3 -10   8       22.65       24.14      3.34 o 
  -2 -10   8       31.45       37.80      7.17 o 
  -1 -10   8        5.25        6.00      1.20 o 
   0 -10   8       16.45       13.57      1.53 o 
   1 -10   8       31.88       29.77      2.19 o 
   2 -10   8        1.79        0.62      0.91 o 
   3 -10   8        6.47        9.66      1.84 o 
   4 -10   8       98.39      107.10      5.01 o 
   5 -10   8        1.46        2.67      2.01 o 
  -4  -9   8        5.31        3.44      2.73 o 
  -3  -9   8        0.75       -0.52      2.10 o 
  -2  -9   8        0.86        1.23      1.88 o 
  -1  -9   8       17.54       17.26      1.35 o 
   0  -9   8      174.40      189.76      3.47 o 
   1  -9   8       11.25       11.59      0.93 o 
   2  -9   8      117.91      116.18      2.18 o 
   3  -9   8        4.48        1.61      1.36 o 
   4  -9   8        3.46        0.28      1.67 o 
   5  -9   8        3.95        2.51      2.30 o 
  -5  -8   8        6.07        4.30      3.20 o 
  -4  -8   8        0.02       -1.36      3.25 o 
  -3  -8   8       28.68       40.38      3.71 o 
  -2  -8   8       13.69       12.65      1.78 o 
  -1  -8   8      116.54      102.73      2.05 o 
   0  -8   8      154.59      158.67      2.53 o 
   1  -8   8       23.27       21.03      1.26 o 
   2  -8   8       11.14        6.69      1.06 o 
   3  -8   8       16.41       15.74      1.41 o 
   4  -8   8        5.63        6.57      1.82 o 
   5  -8   8       59.63       52.98      6.12 o 
  -5  -7   8        0.18       -1.21      2.57 o 
  -4  -7   8        2.33        2.57      1.87 o 
  -3  -7   8        9.18        9.27      1.85 o 
  -2  -7   8       83.98       88.19      3.18 o 
  -1  -7   8        0.06       -0.83      0.55 o 
   0  -7   8       17.77       11.79      0.84 o 
   1  -7   8       34.71       38.43      1.48 o 
   2  -7   8       78.57       84.36      2.24 o 
   3  -7   8      119.97      110.90      3.29 o 
   4  -7   8       23.45       22.46      2.33 o 
   5  -7   8       15.44       13.75      2.37 o 
   6  -7   8       24.01       26.09      4.07 o 
  -6  -6   8        1.06       -4.04      3.06 o 
  -5  -6   8        2.00        1.44      2.29 o 
  -4  -6   8        0.69       -1.10      1.31 o 
  -3  -6   8        0.32       -1.69      1.13 o 
  -2  -6   8       24.63       29.33      1.69 o 
  -1  -6   8        7.90        8.70      0.76 o 
   0  -6   8       77.37       70.77      1.40 o 
   1  -6   8       11.92        9.31      0.90 o 
   2  -6   8       82.68       77.88      2.39 o 
   3  -6   8        6.99        6.61      1.36 o 
   4  -6   8        6.82        4.45      1.81 o 
   5  -6   8       15.48       20.11      2.72 o 
   6  -6   8       14.91       15.25      2.74 o 
  -6  -5   8        1.71       -1.93      2.93 o 
  -5  -5   8       22.72       26.07      2.99 o 
  -4  -5   8        0.25       -0.20      1.27 o 
  -3  -5   8        4.22       -0.57      1.22 o 
  -2  -5   8        4.16        3.36      0.99 o 
  -1  -5   8       53.78       46.72      1.18 o 
   0  -5   8      247.78      235.33      2.63 o 
   1  -5   8      283.68      237.83      3.19 o 
   2  -5   8       29.59       29.07      1.77 o 
   3  -5   8       26.64       24.39      1.89 o 
   4  -5   8        0.27       -1.09      1.40 o 
   5  -5   8        1.73        0.46      1.63 o 
   6  -5   8        3.16        1.65      2.06 o 
  -6  -4   8        0.48        0.43      2.73 o 
  -5  -4   8        0.53       -1.37      1.75 o 
  -4  -4   8        1.55        0.39      1.76 o 
  -3  -4   8       20.42       19.24      1.53 o 
  -2  -4   8      119.42      105.90      2.00 o 
  -1  -4   8        6.04       10.09      0.74 o 
   0  -4   8      137.32      126.76      2.10 o 
   1  -4   8        3.66        2.22      0.71 o 
   2  -4   8      135.93      143.05      3.15 o 
   3  -4   8      303.45      298.07      4.43 o 
   4  -4   8       39.93       39.85      2.98 o 
   5  -4   8       51.95       64.48      3.76 o 
  -7  -3   8        0.39        0.97      2.84 o 
  -6  -3   8        0.45       -1.59      2.43 o 
  -5  -3   8        1.43        0.28      1.93 o 
  -4  -3   8       15.17       14.19      1.88 o 
  -3  -3   8        6.98        3.86      0.54 o 
  -2  -3   8       62.91       80.65      1.75 o 
  -1  -3   8      273.30      274.97      3.14 o 
   0  -3   8       35.74       44.24      1.09 o 
   1  -3   8       13.16       13.60      0.74 o 
   2  -3   8       60.39       63.49      1.87 o 
   3  -3   8      211.15      211.26      3.98 o 
   4  -3   8       43.89       55.81      3.47 o 
   5  -3   8        1.55        3.38      1.77 o 
  -7  -2   8        0.02       -0.68      3.27 o 
  -6  -2   8        3.03        5.78      2.09 o 
  -5  -2   8        9.68       14.46      1.35 o 
  -4  -2   8        9.91        5.56      1.00 o 
  -3  -2   8        0.37       -0.83      0.55 o 
  -2  -2   8       34.31       21.82      1.14 o 
  -1  -2   8       33.41       32.18      1.15 o 
   0  -2   8       49.81       38.65      1.39 o 
   1  -2   8       36.07       35.78      1.58 o 
   2  -2   8       15.79       15.22      1.46 o 
   3  -2   8      201.45      223.58      3.97 o 
   4  -2   8        2.97       -1.57      1.26 o 
   5  -2   8       34.57       31.67      2.98 o 
  -7  -1   8        0.74       -2.56      3.17 o 
  -6  -1   8        0.21        0.41      1.21 o 
  -5  -1   8        0.62       -0.69      1.07 o 
  -4  -1   8       16.50       14.76      1.99 o 
  -3  -1   8       28.30       26.54      1.83 o 
  -2  -1   8       11.53        8.61      0.76 o 
  -1  -1   8        3.38        0.91      0.64 o 
   0  -1   8       42.86       25.03      1.34 o 
   1  -1   8       46.22       41.70      1.91 o 
   2  -1   8      227.60      207.92      5.09 o 
   3  -1   8       34.34       41.22      2.49 o 
   4  -1   8        2.79        0.00      2.50 o 
   5  -1   8        0.44       -2.27      1.51 o 
  -7   0   8        0.02       -1.35      2.13 o 
  -6   0   8        1.61       -1.40      1.25 o 
  -5   0   8        1.40       -0.97      1.29 o 
  -4   0   8       86.62      101.77      4.65 o 
  -3   0   8       12.66       11.60      1.33 o 
  -2   0   8       28.77       33.55      1.56 o 
  -1   0   8       15.13       12.70      1.03 o 
   0   0   8        2.24        2.73      0.93 o 
   1   0   8        5.53        3.24      1.12 o 
   2   0   8        0.76        1.80      1.13 o 
   3   0   8        0.57       -0.80      1.05 o 
   4   0   8       23.45       29.65      3.32 o 
  -7   1   8        1.85        0.34      1.44 o 
  -6   1   8        0.64       -1.23      1.37 o 
  -5   1   8       23.54       31.81      2.51 o 
  -4   1   8        0.97        4.40      1.82 o 
  -3   1   8        8.49        7.26      1.47 o 
  -2   1   8        3.08        5.37      1.00 o 
  -1   1   8      148.30      146.95      3.07 o 
   0   1   8       43.54       36.89      2.10 o 
   1   1   8      334.34      352.17      6.56 o 
   2   1   8       73.26       93.59      7.26 o 
   3   1   8       36.61       34.95      5.30 o 
   4   1   8        6.85        0.55      2.58 o 
  -7   2   8        0.03       -1.56      1.54 o 
  -6   2   8        1.78       -1.89      1.39 o 
  -5   2   8       16.50       18.45      1.88 o 
  -4   2   8        4.84        6.99      1.21 o 
  -3   2   8        5.56        2.91      1.72 o 
  -2   2   8       14.77        7.45      1.10 o 
  -1   2   8       48.09       46.12      2.06 o 
   0   2   8        7.19        1.51      1.11 o 
   1   2   8        2.63        0.58      2.45 o 
   2   2   8       68.01       56.69      4.29 o 
   3   2   8       13.64        9.70      2.74 o 
  -7   3   8        0.40       -1.94      2.09 o 
  -6   3   8        0.01       -1.52      1.15 o 
  -5   3   8        0.94        0.92      1.22 o 
  -4   3   8       43.27       52.90      3.49 o 
  -3   3   8        0.78       -1.46      0.98 o 
  -2   3   8       10.95       13.41      1.40 o 
  -1   3   8       14.81       10.84      1.27 o 
   0   3   8        0.55        0.69      1.61 o 
   1   3   8       46.50       36.68      3.60 o 
   2   3   8       27.54       34.09      6.58 o 
   3   3   8        0.01       -2.34      2.32 o 
  -7   4   8        0.79       -1.54      1.31 o 
  -6   4   8        0.00       -1.82      1.21 o 
  -5   4   8        0.24        4.15      1.38 o 
  -4   4   8        0.13       -1.07      1.14 o 
  -3   4   8       21.86       27.53      1.93 o 
  -2   4   8       23.85       24.86      1.83 o 
  -1   4   8       37.87       46.64      3.60 o 
   0   4   8        3.65       -1.96      1.59 o 
   1   4   8        5.16        5.42      2.36 o 
   2   4   8        1.03       -2.59      2.46 o 
  -6   5   8        0.02       -1.11      1.66 o 
  -5   5   8        0.06       -0.34      1.28 o 
  -4   5   8        1.19       -1.31      1.28 o 
  -3   5   8        3.79        1.80      1.21 o 
  -2   5   8       11.80        7.67      1.87 o 
  -1   5   8       25.52       24.04      2.48 o 
   0   5   8        5.70        3.96      1.90 o 
   1   5   8       22.20       25.34      3.19 o 
  -6   6   8        3.98        2.03      1.71 o 
  -5   6   8        2.87        2.06      1.47 o 
  -4   6   8        4.73        0.54      1.86 o 
  -3   6   8        0.51        0.61      1.43 o 
  -2   6   8        4.85        6.30      2.17 o 
  -1   6   8       22.34       20.11      2.96 o 
   0   6   8       11.93       17.55      3.06 o 
  -5   7   8        0.44        2.17      1.91 o 
  -4   7   8        2.81        4.10      1.79 o 
  -3   7   8        1.67        3.16      3.57 o 
  -2   7   8       10.10       16.16      6.02 o 
  -1   7   8       40.63       42.91      7.07 o 
   0 -12   9        7.55        6.56      2.92 o 
   1 -12   9       45.29       62.74      3.87 o 
   2 -12   9        4.74        2.21      1.78 o 
   3 -12   9       39.28       41.39      3.34 o 
  -2 -11   9        9.94        7.61      2.35 o 
  -1 -11   9       11.16       10.13      2.93 o 
   0 -11   9        3.77        1.28      1.21 o 
   1 -11   9       49.45       65.22      2.78 o 
   2 -11   9       10.80        7.83      1.53 o 
   3 -11   9       21.35       33.73      5.22 o 
   4 -11   9        3.19        2.11      1.81 o 
  -3 -10   9        4.24        1.24      2.45 o 
  -2 -10   9       30.14       28.99      6.12 o 
  -1 -10   9       11.68       10.86      1.95 o 
   0 -10   9        7.33        7.92      1.35 o 
   1 -10   9        5.84        3.42      1.28 o 
   2 -10   9        8.31       12.47      1.69 o 
   3 -10   9       22.07       22.85      2.19 o 
   4 -10   9       26.40       34.18      3.24 o 
  -4  -9   9        1.68       -0.54      2.81 o 
  -3  -9   9        1.40        0.28      2.34 o 
  -2  -9   9       11.17        7.73      2.51 o 
  -1  -9   9       29.31       26.69      1.71 o 
   0  -9   9        7.55        4.11      1.02 o 
   1  -9   9       26.80       19.87      1.21 o 
   2  -9   9      123.27      123.65      3.78 o 
   3  -9   9        7.14        5.82      1.87 o 
   4  -9   9        3.20        4.71      1.80 o 
   5  -9   9       11.51       15.50      3.12 o 
  -5  -8   9        4.12        3.12      2.88 o 
  -4  -8   9       19.80       16.40      3.27 o 
  -3  -8   9        0.96        3.01      2.53 o 
  -2  -8   9        3.35        2.14      1.59 o 
  -1  -8   9       65.86       71.99      1.78 o 
   0  -8   9       61.33       60.87      1.69 o 
   1  -8   9      149.00      127.30      2.80 o 
   2  -8   9       31.71       21.83      1.56 o 
   3  -8   9       25.63       29.04      2.23 o 
   4  -8   9       25.23       25.88      2.65 o 
   5  -8   9       59.87       63.39      5.27 o 
  -5  -7   9        1.08       -2.90      2.65 o 
  -4  -7   9        1.30        1.51      2.40 o 
  -3  -7   9        3.36        1.66      1.33 o 
  -2  -7   9       53.63       65.45      2.45 o 
  -1  -7   9       34.63       30.47      1.77 o 
   0  -7   9       45.61       51.71      1.36 o 
   1  -7   9       58.94       57.42      2.05 o 
   2  -7   9       67.16       61.36      2.21 o 
   3  -7   9       11.26        9.18      1.58 o 
   4  -7   9       48.08       60.89      3.77 o 
   5  -7   9        0.59        0.07      1.90 o 
  -6  -6   9        0.79       -4.39      2.92 o 
  -5  -6   9        0.85       -1.90      1.91 o 
  -4  -6   9        0.34       -1.28      1.32 o 
  -3  -6   9       13.59       11.16      1.72 o 
  -2  -6   9       13.52       11.43      1.32 o 
  -1  -6   9      175.56      183.00      2.39 o 
   0  -6   9       20.79       21.15      0.72 o 
   1  -6   9        1.14       -0.36      0.71 o 
   2  -6   9       24.40       18.93      1.64 o 
   3  -6   9        2.23        0.78      1.33 o 
   4  -6   9        1.02        1.69      1.60 o 
   5  -6   9       31.11       49.08      3.92 o 
  -6  -5   9        1.07       -1.35      4.68 o 
  -5  -5   9       10.26       12.51      2.67 o 
  -4  -5   9        0.02       -1.80      1.56 o 
  -3  -5   9        5.44        2.38      1.42 o 
  -2  -5   9        0.31       -0.03      0.95 o 
  -1  -5   9      190.05      177.41      2.59 o 
   0  -5   9        4.53        4.87      1.24 o 
   1  -5   9      118.82       95.47      2.41 o 
   2  -5   9        2.68        1.44      1.07 o 
   3  -5   9        2.09        0.78      1.50 o 
   4  -5   9        3.61        3.04      1.92 o 
   5  -5   9        0.01       -1.63      1.64 o 
  -6  -4   9        0.24       -0.54      2.70 o 
  -5  -4   9        2.85       -0.52      2.12 o 
  -4  -4   9        2.64        2.29      1.83 o 
  -3  -4   9        0.03       -1.38      0.92 o 
  -2  -4   9        3.99        6.42      0.82 o 
  -1  -4   9       11.08       12.64      1.00 o 
   0  -4   9        9.61        9.87      0.87 o 
   1  -4   9        6.19        6.70      1.12 o 
   2  -4   9      158.16      152.70      3.99 o 
   3  -4   9       27.66       26.81      1.40 o 
   4  -4   9       26.70       36.42      2.83 o 
   5  -4   9        2.23        1.39      2.17 o 
  -7  -3   9        0.37        0.94      2.99 o 
  -6  -3   9        0.05       -2.11      2.21 o 
  -5  -3   9        4.40        1.45      2.03 o 
  -4  -3   9       23.24       20.92      2.22 o 
  -3  -3   9       45.32       50.74      2.95 o 
  -2  -3   9        0.02       -0.53      0.57 o 
  -1  -3   9      149.76      171.63      2.59 o 
   0  -3   9       37.63       33.71      1.20 o 
   1  -3   9       49.59       52.19      1.63 o 
   2  -3   9      383.61      366.94      5.11 o 
   3  -3   9       25.84       33.86      2.33 o 
   4  -3   9        6.62        5.05      1.80 o 
   5  -3   9        6.83        7.05      2.19 o 
  -7  -2   9        0.01        2.45      3.92 o 
  -6  -2   9        0.87        0.72      2.13 o 
  -5  -2   9        6.72        6.21      1.02 o 
  -4  -2   9       35.46       32.11      1.80 o 
  -3  -2   9       38.44       46.38      1.87 o 
  -2  -2   9        2.65        1.21      0.78 o 
  -1  -2   9       24.21       13.06      1.06 o 
   0  -2   9       49.12       43.67      2.05 o 
   1  -2   9       43.83       41.15      2.10 o 
   2  -2   9      728.14      780.93     10.50 o 
   3  -2   9        0.12       -1.36      0.95 o 
   4  -2   9       32.98       30.42      2.34 o 
  -7  -1   9        1.20        0.02      2.51 o 
  -6  -1   9        0.66        0.09      1.09 o 
  -5  -1   9        0.38       -0.50      1.13 o 
  -4  -1   9       15.04       19.58      2.21 o 
  -3  -1   9        0.01        1.01      1.22 o 
  -2  -1   9        0.45       -0.76      0.71 o 
  -1  -1   9        0.00        0.66      0.75 o 
   0  -1   9       42.76       39.21      2.31 o 
   1  -1   9       78.16       66.37      2.73 o 
   2  -1   9       21.43       23.02      2.39 o 
   3  -1   9       17.03       15.51      2.72 o 
   4  -1   9        6.32        3.82      2.58 o 
  -7   0   9        1.35        1.33      2.51 o 
  -6   0   9        0.03       -2.40      1.60 o 
  -5   0   9        0.14        2.55      1.37 o 
  -4   0   9      134.05      189.54      5.22 o 
  -3   0   9       53.90       73.51      2.95 o 
  -2   0   9       11.32        9.25      1.06 o 
  -1   0   9        4.23        8.09      1.13 o 
   0   0   9        6.04        3.42      1.15 o 
   1   0   9       23.62       14.99      1.49 o 
   2   0   9       86.13       81.58      3.35 o 
   3   0   9       40.85       38.96      4.66 o 
   4   0   9        9.70        9.87      4.67 o 
  -7   1   9        0.03        1.03      2.55 o 
  -6   1   9        0.01       -0.97      1.49 o 
  -5   1   9        8.23        5.54      2.09 o 
  -4   1   9        0.48        4.11      1.84 o 
  -3   1   9        2.70        0.94      1.55 o 
  -2   1   9       33.57       40.03      2.13 o 
  -1   1   9       26.40       19.22      1.52 o 
   0   1   9       12.94       14.19      1.52 o 
   1   1   9        9.16        6.03      1.06 o 
   2   1   9       23.93       19.20      3.04 o 
   3   1   9       26.13       21.08      3.29 o 
  -7   2   9        0.08       -2.53      1.69 o 
  -6   2   9        0.97       -0.60      1.52 o 
  -5   2   9        6.50        8.72      2.42 o 
  -4   2   9        6.05        3.29      1.52 o 
  -3   2   9        1.29       -2.05      1.37 o 
  -2   2   9       39.33       36.38      2.66 o 
  -1   2   9       21.65       23.80      1.68 o 
   0   2   9       21.54       22.68      2.35 o 
   1   2   9        8.03        5.09      2.15 o 
   2   2   9       63.55       63.10      5.07 o 
   3   2   9        3.18        0.25      2.45 o 
  -7   3   9        0.49       -0.96      1.72 o 
  -6   3   9        1.23       -2.25      1.50 o 
  -5   3   9        7.47        4.24      2.34 o 
  -4   3   9        1.47       -1.74      1.72 o 
  -3   3   9       12.45       11.88      2.09 o 
  -2   3   9        2.25        1.57      1.21 o 
  -1   3   9       25.42       29.74      3.31 o 
   0   3   9        0.03       -2.20      1.47 o 
   1   3   9        5.92        4.01      2.43 o 
   2   3   9        0.28        4.31      2.51 o 
  -6   4   9        1.84       -3.28      2.19 o 
  -5   4   9        0.30       -0.06      1.94 o 
  -4   4   9        0.55        0.71      1.88 o 
  -3   4   9        0.85        0.43      1.75 o 
  -2   4   9        8.65        8.93      2.01 o 
  -1   4   9       10.68        2.46      1.80 o 
   0   4   9        3.33        1.54      1.72 o 
   1   4   9        1.13        0.02      2.23 o 
  -6   5   9        2.26       -2.13      2.29 o 
  -5   5   9        0.98       -1.13      1.81 o 
  -4   5   9        1.08       -2.30      1.66 o 
  -3   5   9        5.37        3.83      1.98 o 
  -2   5   9       37.08       52.92      4.62 o 
  -1   5   9        3.90        3.37      1.93 o 
   0   5   9       21.87       23.31      2.60 o 
  -5   6   9        2.06       -0.93      2.42 o 
  -4   6   9        0.16       -3.76      2.51 o 
  -3   6   9        1.32        3.31      2.37 o 
  -2   6   9        2.83        2.18      5.03 o 
  -1   6   9        7.06       13.22      4.89 o 
   0 -12  10       13.95       16.78      5.52 o 
   1 -12  10       21.30       14.53      3.52 o 
   2 -12  10        2.87        0.96      1.40 o 
  -2 -11  10        6.42        6.27      2.49 o 
  -1 -11  10        0.40       -2.11      1.41 o 
   0 -11  10        5.89        4.49      2.06 o 
   1 -11  10       13.46       12.89      1.73 o 
   2 -11  10       38.45       43.57      3.52 o 
   3 -11  10        5.83        7.32      1.84 o 
  -3 -10  10        2.77       -1.36      2.53 o 
  -2 -10  10       10.10        8.05      2.73 o 
  -1 -10  10        3.95        0.64      1.68 o 
   0 -10  10        5.14        5.01      1.28 o 
   1 -10  10       13.16       16.03      1.77 o 
   2 -10  10        1.93        1.66      1.67 o 
   3 -10  10       30.13       28.96      2.56 o 
   4 -10  10        9.49       10.42      2.45 o 
  -4  -9  10        0.81       -1.66      2.73 o 
  -3  -9  10        0.63       -0.76      2.53 o 
  -2  -9  10        0.06       -2.35      1.93 o 
  -1  -9  10       38.34       37.18      4.08 o 
   0  -9  10       24.75       25.59      1.93 o 
   1  -9  10       45.87       44.37      2.94 o 
   2  -9  10        6.64        3.63      1.46 o 
   3  -9  10        7.18        7.26      1.77 o 
   4  -9  10        1.37       -1.17      1.84 o 
  -4  -8  10        5.07        7.83      2.95 o 
  -3  -8  10        0.01       -2.54      2.26 o 
  -2  -8  10       15.96       15.72      2.24 o 
  -1  -8  10       73.00       89.06      2.46 o 
   0  -8  10       23.39       24.85      1.54 o 
   1  -8  10        0.91        0.56      1.03 o 
   2  -8  10        5.79        6.84      1.28 o 
   3  -8  10        0.93       -0.38      1.17 o 
   4  -8  10       48.69       52.72      7.61 o 
  -5  -7  10        0.01       -1.53      2.77 o 
  -4  -7  10        9.70        7.37      2.48 o 
  -3  -7  10       13.78       12.95      2.43 o 
  -2  -7  10        5.64        5.67      1.24 o 
  -1  -7  10        3.37        4.44      0.99 o 
   0  -7  10        6.45        7.32      0.94 o 
   1  -7  10       11.66       18.58      1.42 o 
   2  -7  10       60.80       48.35      2.16 o 
   3  -7  10        0.18       -0.76      1.29 o 
   4  -7  10       22.77       24.27      2.80 o 
  -5  -6  10        0.24       -2.03      2.10 o 
  -4  -6  10        1.04       -0.16      1.78 o 
  -3  -6  10       32.39       29.22      2.31 o 
  -2  -6  10       17.41       15.46      1.50 o 
  -1  -6  10       62.87       53.37      1.58 o 
   0  -6  10        0.19       -1.04      0.69 o 
   1  -6  10      101.93      103.62      2.65 o 
   2  -6  10        9.05        4.13      1.33 o 
   3  -6  10      108.80      117.76      4.06 o 
   4  -6  10       60.26       76.79      4.42 o 
   5  -6  10       21.90       21.62      2.95 o 
  -6  -5  10        0.24       -3.21      2.14 o 
  -5  -5  10        0.16        0.14      2.28 o 
  -4  -5  10        0.01       -2.23      1.84 o 
  -3  -5  10       30.61       28.93      3.73 o 
  -2  -5  10        0.81        1.20      0.71 o 
  -1  -5  10       29.52       30.36      1.50 o 
   0  -5  10       58.54       44.84      1.95 o 
   1  -5  10        2.01        2.01      0.94 o 
   2  -5  10       67.68       69.77      3.11 o 
   3  -5  10       55.85       57.76      3.38 o 
   4  -5  10        3.46        2.14      1.60 o 
  -6  -4  10        0.86       -3.07      2.04 o 
  -5  -4  10        0.01       -3.12      2.13 o 
  -4  -4  10        0.07       -0.78      1.60 o 
  -3  -4  10        0.73        3.00      1.11 o 
  -2  -4  10        0.16        0.36      0.85 o 
  -1  -4  10        7.56        4.33      0.84 o 
   0  -4  10        5.36        7.35      1.03 o 
   1  -4  10       90.83       95.88      3.50 o 
   2  -4  10       21.78       22.79      1.98 o 
   3  -4  10        7.40        7.38      1.47 o 
   4  -4  10       52.53       58.01      3.16 o 
  -6  -3  10        0.33       -3.02      2.34 o 
  -5  -3  10        3.16        3.77      1.75 o 
  -4  -3  10        3.33        0.23      0.83 o 
  -3  -3  10       67.89       86.11      2.85 o 
  -2  -3  10      112.86      126.03      3.49 o 
  -1  -3  10       46.70       47.71      2.77 o 
   0  -3  10       21.07       21.10      1.19 o 
   1  -3  10       85.04       80.31      4.68 o 
   2  -3  10       52.99       47.54      3.69 o 
   3  -3  10       31.99       20.51      2.00 o 
   4  -3  10        0.00        0.80      1.39 o 
  -6  -2  10        0.15       -0.94      1.90 o 
  -5  -2  10        0.96        1.09      1.59 o 
  -4  -2  10        3.05        1.19      1.06 o 
  -3  -2  10        4.70        3.88      1.09 o 
  -2  -2  10       27.54       27.63      1.58 o 
  -1  -2  10        0.07       -1.24      0.83 o 
   0  -2  10       30.27       22.08      1.70 o 
   1  -2  10       95.99       89.97      2.91 o 
   2  -2  10       41.00       38.79      3.59 o 
   3  -2  10        1.31       -0.27      1.32 o 
   4  -2  10       44.00       35.46      3.71 o 
  -7  -1  10        0.06       -0.04      3.08 o 
  -6  -1  10        0.10        2.17      2.37 o 
  -5  -1  10        0.39       -0.37      1.11 o 
  -4  -1  10        0.62        3.00      1.79 o 
  -3  -1  10        2.99        4.22      1.14 o 
  -2  -1  10        4.39        1.80      1.10 o 
  -1  -1  10       12.08        8.57      1.42 o 
   0  -1  10       29.40       30.87      2.26 o 
   1  -1  10       77.52       94.06      3.12 o 
   2  -1  10       94.61       96.89      3.28 o 
   3  -1  10        4.91        3.42      2.47 o 
   4  -1  10        1.19        5.02      2.87 o 
  -7   0  10        0.01        0.08      2.54 o 
  -6   0  10        0.17        1.19      2.63 o 
  -5   0  10        3.78        6.28      2.14 o 
  -4   0  10        0.22       -0.51      1.65 o 
  -3   0  10        5.27        0.73      1.56 o 
  -2   0  10        5.44        4.16      1.36 o 
  -1   0  10        6.42        4.54      1.11 o 
   0   0  10        0.20        0.72      1.09 o 
   1   0  10       17.13       10.61      1.41 o 
   2   0  10       18.65       16.88      3.05 o 
   3   0  10       21.05       32.94      4.25 o 
  -7   1  10        1.02       -2.90      2.49 o 
  -6   1  10        2.04        0.96      1.96 o 
  -5   1  10        5.88        1.49      2.06 o 
  -4   1  10        0.81       -2.42      1.68 o 
  -3   1  10        1.46       -2.01      1.34 o 
  -2   1  10        6.98        2.57      1.51 o 
  -1   1  10        1.97        1.11      0.98 o 
   0   1  10        5.26        1.56      1.21 o 
   1   1  10        5.70        1.58      1.54 o 
   2   1  10       26.51       31.78      4.60 o 
   3   1  10        0.01       -0.53      2.92 o 
  -6   2  10        0.50       -1.40      1.72 o 
  -5   2  10       18.27       17.28      2.77 o 
  -4   2  10        0.02       -2.56      1.71 o 
  -3   2  10        2.61       -2.20      1.47 o 
  -2   2  10       52.45       68.42      6.03 o 
  -1   2  10        6.64       10.56      1.86 o 
   0   2  10        4.23        5.68      1.73 o 
   1   2  10       47.16       63.59      4.80 o 
   2   2  10        3.78        3.21      2.67 o 
  -6   3  10        1.86        1.98      2.46 o 
  -5   3  10        2.01        2.42      2.46 o 
  -4   3  10        1.26       -0.98      1.85 o 
  -3   3  10        0.44        0.00      1.79 o 
  -2   3  10        8.07        9.58      2.17 o 
  -1   3  10        0.93       -0.58      1.67 o 
   0   3  10        0.01       -1.57      1.63 o 
   1   3  10        4.04        7.65      2.62 o 
  -6   4  10        0.27       -0.32      4.05 o 
  -5   4  10        0.89        1.30      2.07 o 
  -4   4  10        0.37       -0.30      1.73 o 
  -3   4  10        0.69        0.59      1.84 o 
  -2   4  10       17.61       16.81      2.36 o 
  -1   4  10        0.30        1.36      1.87 o 
   0   4  10        0.54       -0.06      2.33 o 
  -5   5  10        0.47       -1.61      2.06 o 
  -4   5  10        1.32        0.27      2.00 o 
  -3   5  10        2.63        4.13      2.10 o 
  -2   5  10        4.94       12.63      2.69 o 
  -1   5  10        0.48        2.36      2.37 o 
  -1 -11  11        2.11        3.16      2.70 o 
   0 -11  11       14.09       13.50      2.27 o 
   1 -11  11       11.40       11.92      1.86 o 
   2 -11  11        2.35        4.41      1.57 o 
  -2 -10  11        2.16       -2.28      2.32 o 
  -1 -10  11        2.24        1.40      1.89 o 
   0 -10  11        5.52        5.26      2.01 o 
   1 -10  11        0.96        1.10      1.36 o 
   2 -10  11        0.06        0.58      1.40 o 
   3 -10  11       28.32       33.84      4.58 o 
  -3  -9  11        0.96       -1.35      2.53 o 
  -2  -9  11        5.28        2.69      2.38 o 
  -1  -9  11        1.84        0.86      1.77 o 
   0  -9  11       23.89       17.33      1.72 o 
   1  -9  11       60.28       64.61      3.11 o 
   2  -9  11       20.15       22.15      2.15 o 
   3  -9  11        2.05        4.00      1.71 o 
  -4  -8  11        0.36       -2.58      2.37 o 
  -3  -8  11        0.64       -1.34      2.09 o 
  -2  -8  11       23.48       27.71      2.84 o 
  -1  -8  11       14.51       12.18      1.72 o 
   0  -8  11       16.32       15.88      1.44 o 
   1  -8  11        4.53        2.01      1.13 o 
   2  -8  11        3.53        5.13      1.36 o 
   3  -8  11       36.13       29.07      2.53 o 
   4  -8  11       26.11       30.51      3.37 o 
  -5  -7  11        1.34       -1.37      2.44 o 
  -4  -7  11        0.02        0.05      2.14 o 
  -3  -7  11       11.51       13.38      2.52 o 
  -2  -7  11        3.02        5.65      1.98 o 
  -1  -7  11        0.85        2.81      1.07 o 
   0  -7  11        0.15        0.06      0.79 o 
   1  -7  11       53.68       55.40      2.46 o 
   2  -7  11        5.90        3.14      1.28 o 
   3  -7  11       28.48       28.76      2.54 o 
   4  -7  11        0.39        1.87      1.71 o 
  -5  -6  11        0.46       -2.39      2.27 o 
  -4  -6  11        4.08        7.04      2.22 o 
  -3  -6  11        1.28        3.64      2.10 o 
  -2  -6  11       32.53       33.26      3.03 o 
  -1  -6  11        1.10       -1.01      1.02 o 
   0  -6  11       22.74       20.61      1.44 o 
   1  -6  11        7.05        4.08      1.21 o 
   2  -6  11       32.69       42.34      2.93 o 
   3  -6  11       23.43       47.09      3.36 o 
   4  -6  11       12.05        8.09      1.97 o 
  -5  -5  11        0.02       -2.27      2.16 o 
  -4  -5  11        4.10       -1.25      1.92 o 
  -3  -5  11       13.01       10.42      2.40 o 
  -2  -5  11       56.92       68.55      5.94 o 
  -1  -5  11        2.84        0.57      1.06 o 
   0  -5  11       19.25       18.51      2.36 o 
   1  -5  11       11.12        7.75      1.34 o 
   2  -5  11       24.85       21.43      3.07 o 
   3  -5  11       12.26       13.92      1.97 o 
   4  -5  11        1.71        3.36      1.54 o 
  -6  -4  11        0.01       -4.21      2.81 o 
  -5  -4  11        0.01       -1.06      2.03 o 
  -4  -4  11        1.54       -0.38      2.09 o 
  -3  -4  11       36.53       70.89      3.39 o 
  -2  -4  11        1.19        4.77      0.92 o 
  -1  -4  11       17.80       16.02      2.75 o 
   0  -4  11        3.74        0.90      1.72 o 
   1  -4  11      103.85      114.52      4.92 o 
   2  -4  11       46.60       48.51      3.50 o 
   3  -4  11       82.01      114.72      4.17 o 
   4  -4  11        1.70        1.57      1.42 o 
  -6  -3  11        0.06       -0.37      4.40 o 
  -5  -3  11        2.75       -1.74      1.86 o 
  -4  -3  11        9.36       14.00      2.12 o 
  -3  -3  11        3.69       12.12      1.67 o 
  -2  -3  11       36.91       39.15      1.82 o 
  -1  -3  11        0.18       -0.65      1.19 o 
   0  -3  11       11.41        7.35      1.21 o 
   1  -3  11      123.21      101.18      7.35 o 
   2  -3  11       35.74       27.82      3.28 o 
   3  -3  11        2.12        1.15      1.68 o 
  -6  -2  11        1.02        1.58      2.57 o 
  -5  -2  11        0.03       -0.62      1.86 o 
  -4  -2  11        1.13        2.49      1.79 o 
  -3  -2  11        2.54        4.27      1.17 o 
  -2  -2  11       21.12       17.23      1.54 o 
  -1  -2  11        3.65        1.11      1.21 o 
   0  -2  11        0.04       -1.51      1.01 o 
   1  -2  11       51.65       51.50      6.09 o 
   2  -2  11       24.19       27.85      2.69 o 
   3  -2  11       31.79       32.09      3.80 o 
  -6  -1  11        0.01        0.88      3.95 o 
  -5  -1  11        0.03       -0.16      1.68 o 
  -4  -1  11        6.41        2.79      1.85 o 
  -3  -1  11        0.38        0.29      1.54 o 
  -2  -1  11        0.80       -1.87      1.25 o 
  -1  -1  11       23.06       25.05      2.00 o 
   0  -1  11       22.62       26.24      2.37 o 
   1  -1  11       63.76       72.38      2.91 o 
   2  -1  11        1.47        0.50      1.53 o 
   3  -1  11        5.21       11.58      3.85 o 
  -6   0  11        0.39       -1.21      2.29 o 
  -5   0  11        4.43        4.30      1.99 o 
  -4   0  11        1.06        0.88      1.86 o 
  -3   0  11        0.24       -2.18      1.45 o 
  -2   0  11        1.00        1.16      1.29 o 
  -1   0  11        2.44        1.52      1.28 o 
   0   0  11        0.35        0.79      1.20 o 
   1   0  11        0.38        1.91      1.60 o 
   2   0  11        8.34       17.49      2.36 o 
  -6   1  11        5.73        6.41      2.15 o 
  -5   1  11        0.64        0.80      2.24 o 
  -4   1  11        2.26       -0.35      1.83 o 
  -3   1  11        0.00       -2.15      1.54 o 
  -2   1  11       22.87       31.47      2.41 o 
  -1   1  11       16.57       13.74      1.83 o 
   0   1  11        0.24       -0.27      1.52 o 
   1   1  11       12.24       12.55      2.24 o 
   2   1  11       10.27        7.82      2.60 o 
  -6   2  11        0.46       -1.48      2.88 o 
  -5   2  11        0.99       -1.19      1.83 o 
  -4   2  11        0.20       -1.91      1.95 o 
  -3   2  11        9.47        8.47      1.87 o 
  -2   2  11        1.84        1.38      1.82 o 
  -1   2  11        6.25       11.36      2.20 o 
   0   2  11        7.90        9.80      2.05 o 
   1   2  11       21.10       20.35      3.06 o 
  -5   3  11        1.54        1.58      2.43 o 
  -4   3  11        0.84       -0.69      2.03 o 
  -3   3  11        0.63       -0.09      1.73 o 
  -2   3  11        1.23        2.45      1.91 o 
  -1   3  11        9.50        7.19      2.13 o 
   0   3  11        7.33       10.58      2.35 o 
  -4   4  11        0.67       -0.54      2.08 o 
  -3   4  11        6.45        7.47      2.74 o 
  -2   4  11        2.93       -0.10      1.84 o 
  -1   4  11        1.57        1.00      3.26 o 
  -2 -10  12        0.40       -3.77      2.51 o 
  -1 -10  12        5.16        3.48      1.90 o 
   0 -10  12        6.93        6.67      2.15 o 
   1 -10  12        0.65        2.70      1.48 o 
   2 -10  12       19.63       21.81      2.29 o 
  -3  -9  12        0.09        0.62      2.92 o 
  -2  -9  12        1.82        4.35      2.95 o 
  -1  -9  12        0.21       -1.59      1.99 o 
   0  -9  12       23.40       29.12      2.78 o 
   1  -9  12        2.16       -1.21      1.28 o 
   2  -9  12        3.26        3.52      1.65 o 
   3  -9  12       39.19       52.19      4.17 o 
  -3  -8  12        0.03        1.73      3.08 o 
  -2  -8  12       63.61       75.18      5.67 o 
  -1  -8  12        4.66        2.41      2.56 o 
   0  -8  12        7.77        9.47      1.40 o 
   1  -8  12        5.56        4.32      1.35 o 
   2  -8  12        7.74        3.42      1.74 o 
   3  -8  12        0.71        3.65      1.69 o 
  -4  -7  12        1.27        3.31      3.20 o 
  -3  -7  12       11.55       16.63      2.60 o 
  -2  -7  12       20.17       33.60      6.23 o 
  -1  -7  12        0.07       -2.27      1.51 o 
   0  -7  12       25.15       25.59      2.55 o 
   1  -7  12       21.00       18.97      1.76 o 
   2  -7  12        0.05        0.25      1.23 o 
   3  -7  12       64.47       75.27      6.74 o 
  -5  -6  12        0.19       -1.36      2.33 o 
  -4  -6  12        6.29        5.17      2.52 o 
  -3  -6  12       17.43       19.79      2.76 o 
  -2  -6  12        4.61        2.44      2.06 o 
  -1  -6  12        3.08        2.08      1.81 o 
   0  -6  12       10.89        5.98      2.31 o 
   1  -6  12        2.13       -1.21      1.33 o 
   2  -6  12       16.51       15.03      1.79 o 
   3  -6  12       40.94       53.82      5.31 o 
  -5  -5  12        0.02       -1.72      2.41 o 
  -4  -5  12        0.00       -1.92      2.16 o 
  -3  -5  12        1.56       -0.34      2.52 o 
  -2  -5  12       14.90       20.66      2.66 o 
  -1  -5  12       14.14       18.37      2.55 o 
   0  -5  12        2.47        1.75      1.82 o 
   1  -5  12        5.30        6.23      2.20 o 
   2  -5  12        0.00        2.10      1.57 o 
   3  -5  12       13.39       20.62      2.39 o 
  -5  -4  12        0.25       -0.95      2.50 o 
  -4  -4  12        0.33       -1.99      2.12 o 
  -3  -4  12        0.10        1.95      1.61 o 
  -2  -4  12        0.01       -0.46      1.29 o 
  -1  -4  12        0.00       -0.90      1.77 o 
   0  -4  12       25.92       26.81      2.92 o 
   1  -4  12       17.10       13.59      2.42 o 
   2  -4  12        3.19        0.66      1.82 o 
   3  -4  12       11.58       14.00      2.28 o 
  -5  -3  12        0.12       -1.97      1.80 o 
  -4  -3  12        3.99        3.49      1.78 o 
  -3  -3  12        5.04        7.06      1.66 o 
  -2  -3  12        3.27        1.88      1.10 o 
  -1  -3  12        0.22       -0.27      1.24 o 
   0  -3  12       25.93       27.68      2.66 o 
   1  -3  12       18.42       24.70      2.59 o 
   2  -3  12        0.40        1.40      1.60 o 
   3  -3  12        0.04        1.90      2.57 o 
  -6  -2  12        0.01       -2.56      2.19 o 
  -5  -2  12        1.14       -1.54      2.25 o 
  -4  -2  12        0.93        0.72      1.80 o 
  -3  -2  12        5.43        4.99      1.63 o 
  -2  -2  12        3.16        0.69      1.43 o 
  -1  -2  12       37.61       53.42      2.80 o 
   0  -2  12       29.36       31.26      3.00 o 
   1  -2  12       36.11       58.34      3.91 o 
   2  -2  12        0.05       -1.56      2.41 o 
  -6  -1  12        0.12       -1.29      3.76 o 
  -5  -1  12        2.64       -0.30      2.05 o 
  -4  -1  12        0.11       -0.56      1.79 o 
  -3  -1  12        0.81       -0.90      1.44 o 
  -2  -1  12        6.58        7.61      1.68 o 
  -1  -1  12        0.05        0.28      1.31 o 
   0  -1  12       60.70       72.95      4.69 o 
   1  -1  12        9.89        9.24      2.86 o 
   2  -1  12        2.27        2.80      2.78 o 
  -5   0  12        2.42       -2.05      2.63 o 
  -4   0  12        2.70        2.49      1.83 o 
  -3   0  12        0.08       -1.97      1.53 o 
  -2   0  12        2.90        3.02      1.52 o 
  -1   0  12        3.68        4.27      1.50 o 
   0   0  12        8.01       10.40      2.45 o 
   1   0  12        7.99        6.19      2.93 o 
  -5   1  12        0.09        0.08      2.35 o 
  -4   1  12        1.89       -1.41      2.62 o 
  -3   1  12        3.63        3.44      1.87 o 
  -2   1  12        0.21       -0.90      1.38 o 
  -1   1  12        0.01       -0.48      1.43 o 
   0   1  12        0.62        0.54      1.81 o 
   1   1  12       11.03       15.87      3.39 o 
  -5   2  12        0.00       -0.98      2.34 o 
  -4   2  12        0.85        2.06      2.09 o 
  -3   2  12        5.56        5.65      1.99 o 
  -2   2  12        0.00        0.08      1.56 o 
  -1   2  12        4.29       -0.81      1.83 o 
   0   2  12       13.96       17.96      3.05 o 
  -4   3  12        0.50        3.13      2.20 o 
  -3   3  12        0.80        3.85      2.07 o 
  -2   3  12        0.48        0.71      2.09 o 
  -2  -9  13        0.05        0.39      3.42 o 
  -1  -9  13        5.97        4.13      2.67 o 
   0  -9  13        6.84        2.88      2.54 o 
   1  -9  13        3.09        1.57      1.81 o 
  -3  -8  13       16.05       18.71      3.62 o 
  -2  -8  13        0.01        3.52      3.25 o 
  -1  -8  13        1.59        2.48      4.08 o 
   0  -8  13        0.15       -1.05      2.42 o 
   1  -8  13        2.36        0.53      1.89 o 
   2  -8  13        8.92       11.60      2.06 o 
  -3  -7  13        0.15        1.80      2.39 o 
  -2  -7  13        0.17        2.33      2.10 o 
  -1  -7  13        3.32        3.12      2.06 o 
   0  -7  13        2.30        1.95      1.99 o 
   1  -7  13        2.82        2.40      1.56 o 
   2  -7  13       16.17       14.77      2.14 o 
  -4  -6  13        0.00        1.51      2.41 o 
  -3  -6  13        3.43        1.44      2.16 o 
  -2  -6  13        5.24        6.78      2.33 o 
  -1  -6  13        5.84       11.57      2.46 o 
   0  -6  13       10.49        8.92      2.31 o 
   1  -6  13        2.77        3.80      2.06 o 
   2  -6  13        4.69        1.46      1.71 o 
  -4  -5  13        0.10       -0.64      2.33 o 
  -3  -5  13        2.41        7.04      2.46 o 
  -2  -5  13        0.06        2.70      2.20 o 
  -1  -5  13       10.39       16.54      4.31 o 
   0  -5  13       13.13       20.74      2.87 o 
   1  -5  13        0.02        0.77      1.72 o 
   2  -5  13        9.88       15.72      2.56 o 
  -5  -4  13        0.47       -0.19      3.76 o 
  -4  -4  13        0.27        2.51      2.26 o 
  -3  -4  13        0.28        0.38      1.53 o 
  -2  -4  13        0.12       -0.33      1.37 o 
  -1  -4  13        2.15        2.55      1.89 o 
   0  -4  13       18.13       16.88      2.62 o 
   1  -4  13        1.04        2.21      2.07 o 
   2  -4  13        8.68        9.87      2.33 o 
  -5  -3  13        0.98        1.90      2.51 o 
  -4  -3  13        0.24       -0.16      1.60 o 
  -3  -3  13        8.87        9.80      1.95 o 
  -2  -3  13        1.34       -0.60      1.42 o 
  -1  -3  13        5.94        6.48      2.10 o 
   0  -3  13       30.75       52.67      4.46 o 
   1  -3  13        0.65        1.11      2.02 o 
  -5  -2  13        0.56       -2.61      2.28 o 
  -4  -2  13        1.35        0.65      1.72 o 
  -3  -2  13        4.41        2.77      1.81 o 
  -2  -2  13        4.97        5.67      1.71 o 
  -1  -2  13        0.23        2.77      1.85 o 
   0  -2  13        7.53       18.24      3.50 o 
   1  -2  13       14.97       14.67      3.17 o 
  -5  -1  13        0.10       -1.40      2.39 o 
  -4  -1  13        0.14       -1.79      2.32 o 
  -3  -1  13        0.52       -2.20      1.47 o 
  -2  -1  13        1.72       -0.04      1.45 o 
  -1  -1  13        0.81        4.31      1.46 o 
   0  -1  13       42.81       61.75      5.93 o 
   1  -1  13        0.39        4.12      2.82 o 
  -4   0  13        0.12        2.51      2.22 o 
  -3   0  13        0.18       -0.52      1.80 o 
  -2   0  13        0.45       -1.75      1.55 o 
  -1   0  13        1.83        0.34      1.44 o 
   0   0  13        2.16        1.18      2.68 o 
  -4   1  13        0.20        2.22      2.28 o 
  -3   1  13        0.06        0.25      2.03 o 
  -2   1  13        2.01       -0.50      2.31 o 
  -1   1  13        7.58        2.45      1.98 o 
  -1  -8  14        2.18        1.93      3.12 o 
   0  -8  14        2.55        2.97      2.85 o 
  -2  -7  14        0.08       -3.53      2.77 o 
  -1  -7  14        1.51        3.16      2.22 o 
   0  -7  14        6.00        9.51      2.44 o 
  -3  -6  14        1.85       -0.10      2.29 o 
  -2  -6  14        0.22        3.44      2.26 o 
  -1  -6  14       15.34       13.61      2.69 o 
   0  -6  14        0.67        1.66      2.09 o 
   1  -6  14        0.89        1.70      2.15 o 
  -3  -5  14        0.51        2.15      2.37 o 
  -2  -5  14        1.05        4.03      2.37 o 
  -1  -5  14        0.31        3.23      2.19 o 
   0  -5  14        0.16        2.88      2.19 o 
   1  -5  14        0.99        3.20      2.08 o 
  -4  -4  14        1.60        1.73      2.61 o 
  -3  -4  14        0.40        0.81      2.27 o 
  -2  -4  14        0.01       -0.27      2.51 o 
  -1  -4  14        0.64        1.79      2.13 o 
   0  -4  14       13.91       16.24      2.82 o 
  -4  -3  14        0.88       -0.10      3.01 o 
  -3  -3  14        3.40        2.51      2.48 o 
  -2  -3  14        0.42       -0.08      2.14 o 
  -1  -3  14       10.60       16.46      3.54 o 
   0  -3  14        1.55        4.12      2.01 o 
  -3  -2  14        0.08       -2.61      1.74 o 
  -2  -2  14        1.43        3.40      2.63 o 
  -1  -2  14        1.96        2.53      1.90 o 
  -3  -1  14        0.59       -1.65      2.20 o 
  -2  -1  14        0.08        0.68      2.79 o 
                                                 
